# Supplementary material for: Vancomycin heteroresistance (hVISA) in MRSA links to treatment failure and supports a revised PAP-AUC threshold
Source: Nat Commun. 2025 Dec 12;16:11251. doi: 10.1038/s41467-025-66118-8 (PMC12717272; doi:10.1038/s41467-025-66118-8)
Supplement: Supplementary file 4 — Source data [file 41467_2025_66118_MOESM4_ESM.xlsx]

## Sheet: AUC
		spiral plater						PAP test				aggreement Vs Disagreement of methods on VSSA	aggreement Vs Disagreement of methods on hVISA
Isolate no.	hVISA by PAP	AUC 1	AUC ratio 1	AUC 2	AUC ratio 2	AUC 3	AUC ratio 3	AUC 12	AUC ratio 13	AUC 24	AUC ratio 25	Column1	Column2
1120	2	19.086	0.74178	22.2588	0.895013			32.3735	1.15951	24.8305	0.902598		0
147	2	21.862	0.84967	23.4042	0.941069			26.475	0.999057	28.7956	0.963335		0
197	2	20.0355	0.871109	27.4043	0.966107	26.6931	1.0035	20.0355	0.871109	24.4252	0.904637		0
1254	2	23.8942	0.901668	18.9592	0.757792			29.9403	1.02782	27.1881	0.938817		0
750	2	26.1251	0.91667	22.2597	0.796577			26.1251	0.91667	26.3663	0.959822		0
227	2	23.6388	0.918725	19.9861	0.803629			32.675	1.15134	28.3934	0.994078		0
249	2	21.55	0.92					21.15	0.745243	26.626	0.986147		0
1644	2	25.8095	0.928399	21.4982	0.86959	25.6478	0.961809	22.91	0.93	20.5631	0.788462		0
571	2	27.2912	0.978179	25.3398	0.937001			21.4047	0.704566	25.3398	0.937001		0
56	2	27.25	1.08					30.5	1.02435	20.7622	0.744022		0
1528	2	28.7526	1.20304	23.1241	0.935356			20.13	0.77	24.6898	0.975496		0
1524	2			25.3481	1.02531			20.1364	1.01494	21.46	0.78		0
1674	2			25.008	1.01156			21.968	0.895922	21.91	0.84		0
581	2	23.0242	0.894839	23.3838	0.940249			26.51	0.93	26.5203	0.975368		1
1301	2	23.9397	0.946233	22.8549	0.906321			34.6181	1.1884	31.7078	1.09488		1
1274	2	25.3669	0.957242	25.5688	1.02198			29.1035	0.99909	29.0162	1.00194		1
1401	2	21.7005	0.960199	18.73	0.958547			29.2417	1.04286	25.01	0.88		1
1009	2	26.4646	0.991184	25.338	0.902129	20.0817	0.916973	27.4901	0.932816	34.0539	1.18079		1
870	2	25.5368	0.992491	28.0618	1.12835			33.7517	1.11872	31.41	1.08		1
597	2	21.7388	0.992639	18.9552	0.812691			30.2229	1.01181	27.9778	0.962758		1
1084	2	28.9198	1.03655	26.4393	0.977658			30.5722	1.09499	27.7155	1.00747		1
618	2	29.3363	1.05148	25.4069	0.939482			25.9973	0.903311	28.4418	1.03689		1
354	2	30.2193	1.08313	29.8095	1.10228			28.525	1.11973	27.5596	1.17822		1
1568	2	31.9433	1.15319	31.1751	1.15277			28.5204	1.06221	27.1302	1.07192		1
135	2	29.8393	1.15971	29.9497	1.20426			30.4	1.04647	34.8575	1.16613		1
483	2	26.3422	1.20284	25.0779	1.0752			31.575	1.16944	30.1604	1.11224		1
836	2	26.7447	1.22122	21.6021	0.926175			31.9609	1.12341	31.0519	1.12629		1
1605	2			29.1932	1.18085			24.8996	1.03189	21.06	0.83		1
1705	2			28.4747	1.13141			33.9202	1.65869	35.5896	1.2747		1
259	1	15.5141	0.602958	18.6775	0.751011			29.9765	0.972423	30.499	1.08065	0
196	1	16.1777	0.628749	12.786	0.514118			26.325	0.92759	25.3263	0.897369	0
1142	1	14.5568	0.664694	16.7866	0.719714			26.27	0.88	27.9887	0.966796	0
980	1	18.2722	0.710152	21.7974	0.876461			30.2558	1.02666	30.522	1.05832	0
765	1	19.0585	0.713801	19.2504	0.685387	14.5341	0.663658	27.6544	0.996196	28.9043	1.05221	0
533	1	19.233	0.720337	22.4701	0.800021			29.7515	0.996033	26.1133	0.898599	0
209	1	15.842	0.723379	14.628	0.627165			29.275	0.983207	25.152	0.911555	0
52	1	20.83	0.75					28.88	0.97	22.89	0.91	0
1133	1	16.5288	0.75474	15.5783	0.667909			25.682	0.965489	26.4116	0.960073	0
847	1	20.2577	0.758715	18.5962	0.797299	17.1631	0.783703	30.3171	0.978918	23.3151	0.830106	0
1081	1	16.7622	0.765397	16.8832	0.723855			28.7648	1.03026	25.6169	0.931185	0
1328	1	20.2257	0.766125	21.8966	0.85074			31.5406	1.02538	25.02	0.97	0
1464	1	18.7822	0.799243	24.8138	1.0044			22.04	0.85	25.9232	0.948525	0
23	1	17.7981	0.812699	16.5387	0.709085			31.9	1.197	27.3423	0.971038	0
805	1	18.4346	0.841763	20.1122	0.862296			29.4141	1.05959	29.84	1.08194	0
1289	1	22.1258	0.854278	17.7386	0.681917			28.4655	0.977188	24.45	0.95	0
1761	1	19.9077	0.865552	18.441	0.836568	25.8176	0.948629	21.75	0.84	30.42	1.09	0
1039	1	23.5218	0.880966	19.6649	0.700145			26.6061	0.881873	27.14	0.94	0
1225	1	21.0359	0.884977	21.46	0.92103			26.4972	0.962834	23.43	0.877324	0
215	1	22.839	0.887641	18.3957	0.73968			26.425	0.944593	28.2471	1.00086	0
1238	1	24.2035	1.01824	19.18	0.823176			29.22	1.03	21.9437	0.821555	0
1595	1	5.6351	0.203433	5.48647	0.202876			5.4512	0.22591	12.9662	0.51392	1
1766	1	8.8929	0.386648	9.24441	0.419368			18.58	0.91	15.1615	0.543034	1
39	1	11.9026	0.506494	11.4016	0.505391			19.4233	0.696039	24.112	0.80665	1
1226	1	13.5485	0.511264	15.7567	0.629789			21.7274	0.768567	15.8323	0.592749	1
875	1	11.5325	0.526598	12.7601	0.54708			28.5061	0.920442	17.0244	0.613713	1
1533	1	13.2904	0.556084	16.8959	0.631088			13.4836	0.502182	14.0001	0.553145	1
1465	1	13.282	0.565191	15.8236	0.701291			19.47	0.75	14.4274	0.527896	1
1577	1	16.0245	0.578502	17.0346	0.611592	28.4151	1.17807	17.1096	0.709059	14.5672	0.577376	1
230	1	17.3345	0.620237					22.925	0.808642	20.8004	0.753847	1
1154	1	15.8563	0.626731	13.979	0.554344			20.157	0.732449	18.79	0.64	1
1197	1	15.4878	0.651569	13.12	0.56309			8.4432	0.306802			1
565	1	14.4947	0.661858	16.0116	0.686486			27.2397	0.89	23.5	0.81	1
1614	1	18.5287	0.668906	18.974	0.701612			13.0483	0.54075	17.65	0.7	1
407	1	18.757	0.671134					19.675	0.686138	20.1532	0.733123	1
387	1	15.9645	0.680905					18.475	0.644289	20.8466	0.73654	1
1365	1	16.4021	0.683421	16.45	0.766185			25.21	0.9	24.3061	0.869316	1
1746	1	16.0344	0.697148	14.3185	0.649553			21	0.81	20.3708	0.729613	1
1265	1	16.6628	0.701001	15.0801	0.647079			26.94	0.92	25.3772	0.876285	1
1634	1	15.848	0.701239	16.88	0.803427					16.88	0.803427	1
1488	1	19.7261	0.704504	18.0497	0.655872			12.8437	0.647364	15.7529	0.572833	1
855	1	15.8453	0.72353	15.5157	0.665225			28.319	0.914401	23.72	0.82	1
1033	1	19.9857	0.740211	17.8116	0.669102			21.7375	0.7205	20.9799	0.788718	1
1237	1	17.6642	0.74313	17.53	0.752361			26.88	0.95	20.6773	0.774141	1
1331	1	17.9601	0.755578	16	0.686695			28.03	0.91	21.05	0.82	1
275	1	20.2451	0.758243	24.7775	0.882173			27.1454	0.904847	21.5703	0.742266	1
1606	1	21.0528	0.760029	25.3484	0.93732			16.8662	0.698972	19.9946	0.792493	1
1323	1	18.2326	0.767042	17	0.729614			27.68	0.9	22.4	0.87	1
1504	1	17.4114	0.770416	16.62	0.791052			20.17	0.78	14.8851	0.541276	1
700	1	21.407	0.790721					20.3406	0.716723	22.5878	0.777282	1
1436	1	18.6043	0.791672	15.7617	0.698548			4.28	0.93	17.9814	0.657936	1
1352	1	18.8689	0.793812	14.5	0.622318			28.18	0.92	24.52	0.87	1
1737	1	18.6303	0.810013	15.8443	0.718769			12.5743	0.61488	26.14	0.94	1
1222	1	20.4947	0.810067	22.4279	0.889386			21.7283	0.768599	22.5341	0.843658	1
1668	1	22.6404	0.814403	20.8689	0.782597			9.7636	0.398189	13.662	0.52385	1
1729	1	18.98	0.825217	22.3219	0.903539			19.07	0.73	19.65	0.7	1
373	1	19.0062	0.826357	21.6416	0.812979			19.175	0.709528	24.9478	0.88144	1
1396	1	18.7684	0.83046	17.13	0.876663			26.7	0.95	23.96	0.84	1
1463	1	19.539	0.831447	18.6989	0.828725			25.58	0.98	18.0712	0.661222	1
1559	1	23.3876	0.844318	20.0757	0.74235			18.3215	0.682365	18.2087	0.719427	1
1678	1	23.5532	0.847237	23.2054	0.870218			21.7098	0.885392	18.2212	0.698666	1
1700	1	19.5527	0.850117	20.47	0.93			19.3949	0.948406	21.3853	0.765949	1
1252	1	20.2941	0.853769	18.0851	0.732022					21.845	0.81786	1
1498	1	20.4374	0.869677	17.553	0.777937			23.92	0.92	15.9539	0.580142	1
1665	1			20.0799	0.812218			18.6793	0.761799	24.2294	0.929041	1
1730	1			13.0679	0.519239			9.1859	0.449188	14.3247	0.513062	1
3647	2	21.3258	0.758717	23.8932	1.0753	V3/V4 screening-> hVISA
4110	2	22.3173	0.810359	24.8201	0.962553	22.4687	1.03686
1879	2	23.043	0.872841	22.5064	0.932274	22.2802	0.963351
2085	2	21.7723	0.87439	23.8646	0.947019	20.8988	0.903622
3073	2	27.4964	0.878199	29.2145	0.989504
2072	2	22.1841	0.890928	22.5774	0.895939	23.4156	1.01244
4624	2	28.0461	0.895469	29.893	0.934004
4964	2	25.1168	0.903482	23.5855	1.00032
1864	2	22.282	0.918845	28.5417	1.18227
4392	2	27.0736	0.918995	28.8547	0.900468
3244	2	29.2581	0.920066	27.8772	0.94499
4469	2	24.5668	0.920105	26.8817	0.944467
3178	2	29.2902	0.923398	22.5323	0.786751
6019	2	15.63	0.924852
4435	2	27.2576	0.925241	27.4949	0.858033
4204	2	27.0869	0.926365	25.8084	0.927259
1961	2	25.7462	0.929466	27.8177	1.06078
3144	2	28.8892	0.92981	26.3005	0.933085
3996	2	25.8731	0.930687	26.3733	0.993577
3091	2	28.4822	0.934149	26.8019	0.95482
1835	2	27.6409	0.946606	26.0153	0.968166
4426	2	27.8952	0.946884	29.129	0.909028
4574	2	31.5227	0.947197	31.2435	0.966133
4592	2	31.5276	0.947344	33.228	1.0275
5765	2	16.03	0.94796
3228	2	30.4917	0.958858	25.4132	0.861464	26.4373	1.1898
4598	2	31.9237	0.959246	32.9951	1.0203
4351	2	33.2937	0.965035	27.5484	0.926087
3115	2	30.079	0.968104	26.3258	0.933983
3239	2	30.87	0.970755	28.002	0.94922
6982	2	16.42	0.971023
3713	2	27.8545	0.977694	30.0905	0.996866
3767	2	26.7992	0.981656	24.8438	0.90065
3398	2	29.0404	0.985757	25.8481	0.976535
3655	2	28.0956	0.986157	27.4363	0.908935
6074	2	16.72	0.988764
1796	2	29.28	1.00274	27.1184	1.00922
3595	2	29.5672	1.01362	26.2847	0.976614
3665	2	28.9231	1.0152	26.7089	0.884837	27.4276	1.23437
3261	2	32.3889	1.01852	24.8264	0.841573	22.6122	1.01765
4565	2	33.9384	1.01978	30.4777	0.942453
3150	2	31.7228	1.02101	27.3087	0.968854
3729	2	29.0986	1.02136	28.8084	0.954391
3376	2	27.5494	1.02376	26.3571	0.995765
4971	2	25.8855	1.0272	25.0767	1.08478
3042	2	32.6401	1.04248	26.1142	0.884496	27.4637	0.958938
3288	2	30.9951	1.04501	28.5607	0.970195
5019	2	30.5053	1.04685	26.5977	1.12423
4292	2	29.7262	1.04854	26.0497	0.928245
3658	2	31.0237	1.05165	28.1112	0.931294
3325	2	31.27	1.05428	27.2525	0.925756
4796	2	24.4039	1.05645	26.1691	1.10612
4431	2	31.2035	1.05918	30.3795	0.948053
3067	2	33.1636	1.0592	29.6826	1.00536
3738	2	29.057	1.06436
2071	2	26.5439	1.06602	24.9697	0.990873
3255	2	34.1271	1.06613	31.8467	1.07955
2083	2	26.581	1.06751	25.1292	0.997202
3742	2	31.7019	1.07065	28.6538	1.01943
5137	2	29.5806	1.09598	27.678	1.03944
5806	2	18.58	1.09941
4450	2	29.7483	1.11417	31.5842	1.10969
5030	2	32.628	1.1197	27.9167	1.17999
4200	2	32.7463	1.11991	33.2309	1.19394
3957	2	25.844	1.13301	20.7503	0.96974
3270	2	36.2493	1.13992	29.1312	0.987498
3037	2	37.3243	1.19361	29.277	0.915161
3401	2	35.5416	1.20644	28.4967	1.0766
4804	2	27.9321	1.20918
4779	2	35.5966	1.22157	32.2395	1.45342
1801	2	35.8215	1.22676	33.3432	1.24088
3541	2	28.227	1.27034	29.4526	0.998393
5111	2	34.6905	1.28531	33.0448	1.24099
2067	2	34.0546	1.29485	35.3249	1.47098
4380	2	39.8688	1.35332	35.9796	1.12282
1865	2	33.7678	1.39249	30.0764	1.24584
4479	2	37.7097	1.41235	36.3812	1.27822
5130	2	38.6984	1.43381	35.5578	1.33536
3021	2	36.47	1.4768	39.9346	1.39438	37.0005	1.37599
54	2							30.575	1.14728	29.3925	1.04385
58	2							25.975	0.982042	29.789	0.996569
65	2							30	0.973185	31.4558	1.15792
100	2							29.375	1.06047	26.8787	0.952375
125	2							25.3	0.954717	28.0565	1.11531
126	2							27.275	1.02925	27.459	1.09156
155	2							29.4399	0.955016	28.5979	0.984097
160	2							31.65	1.06297	28.1539	0.941868
162	2							27.275	1.02925	23.9968	0.953925
169	2							33.05	1.10999	31.6286	1.05811
214	2							28.95	1.02116	25.4817	0.923504
228	2							26.1	0.919662	24.2522	1.03682
321	2							26.425	1.01148	29.3808	1.02216
323	2							26.35	0.975023	26.9596	0.937925
342	2							42.725	1.61074	41.3383	1.45675
343	2							29.25	1.15613	26.2997	0.92679
453	2							27.375	0.964588	28.0279	0.981279
457	2							28.2	1.0153	27.6606	1.02005
492	2							26.25	0.972222	26.252	0.968108
502	2							25.575	0.941989	27.3584	0.956586
505	2							30.75	1.13889	29.1731	1.08048
531	2							26.8456	0.945268	26.1353	0.928431
536	2							31.6572	1.02694	30.2062	1.07304
539	2							26.898	0.945448	25.2186	0.934022
609	2							32.8618	1.14183	32.4109	1.15137
614	2							27.7369	0.963756	28.8667	1.05238
617	2							29.1694	1.01353	32.4439	1.18279
630	2							34.3009	1.19183	31.7554	1.15769
653	2							28.3722	0.98583	29.831	1.08753
679	2							31.4104	1.10678	31.5782	1.12739
687	2							29.7656	1.04882	38.4381	1.3723
688	2							46.4373	1.63224	39.6637	1.41606
713	2							29.3559	1.03439	30.3292	1.0828
715	2							25.1152	0.965227	27.4548	0.980178
722	2							28.4573	1.04201	30.9305	1.12597
726	2							26.405	0.966862	30.656	1.11598
727	2							25.1697	0.921629	24.7485	0.900929
736	2							26.9652	0.94781	28.8929	1.0518
743	2							26.7443	0.979286	28.8998	1.05205
751	2							24.9192	0.912457	24.6093	0.89586
763	2							30.2894	1.1091	29.0201	1.05643
787	2							27.7917	1.00114	26.3374	0.954946
800	2							28.8127	1.03792	25.5828	0.927585
801	2							27.1475	0.977936	25.3649	0.90589
803	2							26.0274	0.937586	28.0227	1.01605
806	2							26.5692	0.957104	27.3406	0.991321
839	2							28.472	1.00077	28.1571	1.02129
853	2							31.3834	1.01335	27.2218	0.932572
861	2							31.6785	1.05	29.1833	0.999771
864	2							29.7844	0.987219	28.8096	0.986967
879	2							30.9185	1.02481	19.0103	0.685303
892	2							26.4039	0.945698	24.4857	0.882685
925	2							27.5503	0.971792	22.7894	0.821536
934	2							26.7017	0.941859	23.9895	0.864796
956	2							31.1203	1.056	34.0151	1.17944
995	2							28.5407	0.968466	29.8797	1.03605
1062	2							26.9822	0.966411	27.9677	0.963737
1105	2							28.3075	1.01388	31.6422	1.15021
1115	2							32.7878	1.17099	26.8545	0.976172
1123	2							31.1801	1.11357	27.5813	1.00259
1129	2							38.9796	1.39213	33.0502	1.20139
1132	2							30.9347	1.03116	31.0786	1.06107
1143	2							34.7007	1.15669	34.165	1.18014
1170	2							28.562	0.952067	26.9651	0.920624
1172	2							31.7018	1.05673	32.4877	1.1222
1242	2							33.1578	1.1729	29.8764	1.032
1317	2							29.0428	0.944174	23.34	0.91
1337	2							31.4475	1.02235	28.16	1.1
1350	2							29.1559	0.947851	26.92	0.95
1380	2							27.4681	0.979604	25.72	0.91
1392	2							26.4983	0.945018	27.46	0.97
1489	2							24.6191	1.24088	27.0349	0.983087
1514	2							29.9693	1.51055	31.0095	1.12762
1515	2							27.2426	1.37311	29.1668	1.06061
1694	2							26.9863	1.04	27.3938	1.05038
1744	2							30.2201	1.47776	31.9847	1.14558
4169	1	3.9505	0.135106	3.9348	0.141372
3070	1	5.9513	0.190077	7.8041	0.264327
3103	1	6.0137	0.197235	5.9119	0.210612
3562	1	5.8709	0.201265	8.2678	0.307192
1943	1	5.9022	0.213076	9.7112	0.37032
4828	1	6	0.25974
4203	1	7.8832	0.269603	8.2172	0.295232
3786	1	7.6655	0.298268	9.2551	0.413688
4114	1	8.4961	0.3085	13.5252	0.524523
4979	1	8.4515	0.335377	8.1352	0.351916
4752	1	9.9348	0.340933	12.683	0.571775
4784	1	9.9833	0.342598	14.0984	0.635584
1767	1	8.232	0.343	10.7375	0.392929
1982	1	9.507	0.343213	12.351	0.470984
6483	1	5.907	0.34932
4934	1	9.7896	0.352144	12.4579	0.528372
3997	1	9.8385	0.353903	9.7073	0.365709
1964	1	9.8178	0.354433	17.1091	0.652426
4955	1	10.0155	0.36027	12.9294	0.548369
3360	1	9.7149	0.361014	11.6818	0.441336
4990	1	9.1972	0.364968	8.2462	0.356717
1903	1	9.9681	0.3654	10.0475	0.375911
1911	1	10.0083	0.366873	9.7071	0.363175
5143	1	10.0335	0.371749	14.3736	0.539797
2046	1	9.7836	0.372	12.1271	0.504989
3944	1	8.631	0.378387	8.9808	0.419707
3741	1	11.6379	0.39304	9.2939	0.330653
3897	1	8.7557	0.399986	9.9978	0.480409
1378	1	9.7733	0.407221	12.14	0.56544
4947	1	11.3512	0.408317	12.5391	0.531816
3959	1	9.3647	0.410552	8.4458	0.394704
1969	1	11.5194	0.415863	17.7966	0.678643
5102	1	12.2006	0.418689	10.301	0.434458
4818	1	9.7098	0.420338
4830	1	9.7272	0.421091
3963	1	9.6134	0.421456	8.2716	0.386563
4127	1	11.6303	0.422306	7.7792	0.301687
4568	1	14.0648	0.42262	8.5188	0.263424
4913	1	9.8096	0.428367	9.6987	0.36787
4153	1	12.562	0.429617	8.7042	0.312729
3834	1	11.1664	0.43449	12.2275	0.546549
3942	1	9.9985	0.438338	9.3251	0.435797
3910	1	9.6359	0.440196	9.9251	0.476916
3933	1	10.0545	0.440794	9.3767	0.438209
3934	1	10.0561	0.440864	9.4259	0.440508
1813	1	13.0422	0.446651	16.1443	0.600814
5007	1	11.2883	0.447948	9.9889	0.432104
3600	1	13.183	0.451937	14.4778	0.537926
3348	1	12.1719	0.452319	13.3578	0.504654
1890	1	12.3578	0.452999	12.9633	0.485001
1996	1	12.5713	0.453838	17.7548	0.677049
3686	1	13.3752	0.456803	21.5371	0.672816
3921	1	10.0581	0.459484	8.9405	0.429605
1993	1	12.7555	0.460487	19.4924	0.74331
1832	1	13.4662	0.461171	16.9555	0.631003
3614	1	13.4981	0.462739	14.4491	0.53686
4367	1	16.0602	0.465513	9.5192	0.320004
3736	1	14.9542	0.467167	7.8897	0.262029
1934	1	12.9291	0.473941	8.7495	0.327348
4294	1	13.4898	0.475831	9.7623	0.347866
4039	1	13.4196	0.482719	17.0714	0.643141
1848	1	11.8626	0.489179	9.5492	0.395553
3180	1	15.5485	0.49018	15.9939	0.558452
4960	1	13.8268	0.497367	9.9009	0.419923
2010	1	13.0844	0.497506	16.4425	0.684688
2047	1	13.2442	0.503582	12.9742	0.540263
3187	1	15.9802	0.503789	15.6487	0.546399
4084	1	12.8434	0.50386	12.8833	0.482363
4966	1	14.3681	0.516838	14.1835	0.601559
4729	1	15.6279	0.517138	9.4371	0.425443
4887	1	11.9484	0.521764	9.9009	0.375539
1952	1	14.4541	0.521809	9.7479	0.37172
4193	1	15.2941	0.523054	9.8214	0.352869
4170	1	15.3983	0.526618	16.5212	0.593583
3842	1	14.3802	0.528295	9.083	0.347267
2030	1	15.0687	0.528726	8.3538	0.347863
4999	1	13.4771	0.534806	9.3818	0.405842
4318	1	15.1906	0.535824	15.8173	0.563627
1989	1	14.8705	0.536841	17.4152	0.664099
4952	1	14.9576	0.538043	14.5601	0.617532
4871	1	12.3574	0.539624	14.1306	0.535971
3968	1	12.373	0.542438	9.6635	0.451612
4679	1	13.8763	0.543104	9.5305	0.389486
4889	1	12.4886	0.545354	9.6289	0.365222
4866	1	12.514	0.546463	11.1562	0.423152
3033	1	17.1304	0.547822	19.7196	0.616409
3063	1	17.1595	0.548052	22.0668	0.747409
4977	1	13.8244	0.548587	9.1166	0.394369
3065	1	17.2138	0.549786	14.0071	0.474425
4275	1	14.9786	0.550279	11.5144	0.440225
4034	1	15.3109	0.550752	12.4572	0.469307
4751	1	16.1403	0.553888	9.6503	0.435055
4073	1	15.3266	0.556521	19.0497	0.73877
3843	1	15.1536	0.556708	15.4344	0.590097
3929	1	12.1868	0.556729	14.819	0.712075
4886	1	12.772	0.557729	9.3402	0.354272
4805	1	12.9047	0.558645
3068	1	17.4972	0.558837	17.4681	0.59165
3359	1	15.0495	0.559253	9.8849	0.373449
1997	1	14.7793	0.561951	9.168	0.381768
3919	1	12.3215	0.562883	13.5337	0.650315
5113	1	15.2367	0.564531	13.8349	0.519566
3989	1	15.806	0.568561	12.2421	0.461204
4265	1	15.5025	0.569526	15.9432	0.60955
3739	1	15.5652	0.570154
4255	1	15.5523	0.571356	15.4045	0.588954
1938	1	15.8435	0.571968	13.3071	0.507444
4370	1	19.7583	0.572704	18.7417	0.630035
4113	1	15.7733	0.572741	16.341	0.633723
1947	1	15.9369	0.575339	16.9925	0.64798
3902	1	12.6307	0.577008	9.914	0.476383
5022	1	16.8228	0.57731	13.7287	0.580286
3005	1	18.061	0.577582	15.7939	0.493697
4190	1	16.91	0.578317	13.4208	0.48219
4388	1	17.0485	0.5787	19.7035	0.614887
4994	1	14.6483	0.581282	14.135	0.611457
1992	1	16.1625	0.583484	18.5262	0.706465
3867	1	15.9302	0.583524	17.4052	0.630982
3916	1	12.7871	0.584153	12.6053	0.605704
3186	1	18.5757	0.585615	18.475	0.645084
3724	1	18.784	0.586809	19.2052	0.637835
4425	1	17.3064	0.587454	20.0801	0.62664
4862	1	13.4877	0.588983	9.7338	0.369201
4241	1	16.1179	0.592134	18.1167	0.692648
4201	1	17.3884	0.594679	16.2493	0.583814
4079	1	15.2156	0.596924	17.9815	0.673245
4985	1	15.0601	0.597623	14.165	0.612755
1994	1	16.5732	0.59831	19.6041	0.747569
2050	1	15.7735	0.599753	12.7389	0.530465
3280	1	17.7969	0.60003	19.9149	0.676501
3277	1	17.8427	0.601575	18.0707	0.613854
4307	1	14.2641	0.601607
3084	1	18.3763	0.602699	18.1277	0.645801
3974	1	16.779	0.603561	13.4897	0.508205
3078	1	18.9039	0.603766	20.9289	0.708868
4801	1	13.9872	0.605506
4698	1	15.4783	0.605804	15.9418	0.651499
4795	1	13.9951	0.605848
5013	1	15.2971	0.607028	15.5659	0.673356
1914	1	16.5935	0.608266	12.8243	0.479801
4535	1	18.3777	0.60934	20.081	0.672183
4665	1	15.6544	0.612697	16.1637	0.660568
3347	1	16.588	0.616425	12.2521	0.462881
3597	1	18.0112	0.617456	17.4999	0.650213
3673	1	19.7727	0.617696	26.9816	0.896101	24.1659	0.819183
4841	1	14.3184	0.619844	9.9265	0.419574
4842	1	14.3184	0.619844	13.7878	0.582784
1529	1	14.0174	0.620239	17.11	0.814374
3603	1	18.0957	0.620353	17.1016	0.635414
3872	1	16.9463	0.620744	18.1423	0.657704
4967	1	17.2798	0.621576	13.8028	0.585413
4372	1	18.3209	0.621891	20.3292	0.634413
1887	1	17.0034	0.623292	17.1905	0.643155
1824	1	18.2203	0.623983	17.4384	0.648975
4949	1	17.3493	0.624076	17.6342	0.747912
3841	1	17.1066	0.628457	17.3804	0.664498
3977	1	17.4716	0.628475	20.2515	0.762947
1862	1	15.2452	0.628668	17.9576	0.743851
3750	1	17.2	0.630037	22.1753	0.80391
5142	1	17.0285	0.630919	13.9277	0.523051
1933	1	17.2358	0.631811	13.4625	0.503678
3659	1	20.3634	0.63615	23.3548	0.775649
4673	1	16.2565	0.636262	15.4647	0.632002
3790	1	16.3859	0.637584	19.0082	0.849635
3406	1	18.8232	0.638941	18.4697	0.697781
4750	1	18.6272	0.639231	15.2287	0.68654
1799	1	18.7114	0.640801	17.9538	0.668155
4187	1	18.7635	0.641707	19.9785	0.717799
3984	1	17.8421	0.641802	21.6777	0.816677
4663	1	16.4005	0.641898	16.1676	0.660727
3576	1	18.7679	0.643397	13.0778	0.485909
3323	1	19.089	0.643594	15.395	0.522962
6746	1	10.9	0.64497
4045	1	17.9609	0.646076	18.6472	0.702507
4850	1	14.9744	0.648242	14.422	0.609591
3823	1	16.6651	0.648447	16.7677	0.749488
1999	1	17.0624	0.64876	16.9316	0.705054
3590	1	18.9353	0.649136	18.8744	0.701283
3212	1	20.6097	0.649738	18.3693	0.641393
4863	1	14.8992	0.65062	15.7171	0.596146
3756	1	17.7874	0.651553	20.7349	0.751692
1386	1	15.6483	0.652012	14.32	0.666977
4939	1	18.1796	0.653942	17.4034	0.738123
4879	1	15.0055	0.655262	9.8719	0.374439
4836	1	15.5913	0.659015	13.8028	0.583418
1845	1	15.9952	0.659596	16.5487	0.68549
4915	1	15.1227	0.66038	14.8276	0.562408
5525	1	11.17	0.660947
1858	1	16.0394	0.661419	17.4344	0.722178
5006	1	16.6913	0.662353	15.2696	0.660538
3184	1	21.1237	0.665943	20.6177	0.719899
1387	1	15.9954	0.666475	16.03	0.746623
4587	1	22.1972	0.666983	26.5143	0.819894
3832	1	17.1794	0.668459	21.5472	0.963124	13.8	0.6089
3235	1	21.3041	0.66994	19.9895	0.67761
4756	1	19.5394	0.670535	14.3652	0.647612
1635	1	15.8122	0.67286
3623	1	19.9263	0.672958	15.7054	0.558758
1867	1	16.362	0.674722	17.6599	0.731519
6980	1	11.41	0.674749
4176	1	19.7403	0.675113	18.2243	0.654773
4149	1	18.6474	0.677102	23.0501	0.89391
5478	1	11.45	0.677515
5370	1	11.48	0.67929
4322	1	19.2812	0.680113	21.7224	0.774047	12.33	0.729154
3982	1	18.9112	0.680259	20.776	0.782706
5550	1	11.5	0.680473
4908	1	15.5832	0.680489	9.8524	0.373699
4077	1	17.3513	0.68071	18.6138	0.696919
4559	1	22.6955	0.681956	26.0107	0.804321
1391	1	16.4105	0.683771	14.147	0.658919
5936	1	11.56	0.684024
4271	1	18.6404	0.684805	18.5817	0.710426
1831	1	20.0038	0.685062	20.2569	0.753866
6923	1	11.61	0.686576
4655	1	17.5517	0.686955	17.9647	0.73417
4489	1	18.3539	0.687412	17.8402	0.626801
2023	1	18.0865	0.6877	17.6491	0.734932
1376	1	16.5871	0.691129	16.3	0.759199
3399	1	20.3679	0.691375	13.2129	0.49918
3695	1	18.8781	0.691505	26.2375	0.819655
5094	1	20.1539	0.691623	13.9028	0.586369
2004	1	18.1916	0.691696	17.5488	0.730755
3654	1	19.7097	0.691811	21.1643	0.701151
3104	1	21.1365	0.693227	15.5826	0.555132
6840	1	11.73	0.693672
5885	1	11.76	0.695858
4131	1	19.1705	0.696097	21.1712	0.821044
3558	1	20.5139	0.696331	20.0353	0.756929
4238	1	18.9606	0.696569	21.8531	0.8355
4321	1	19.7655	0.697196	23.8128	0.848536
1884	1	16.9175	0.697629	10.413	0.431334
1842	1	19.904	0.698386	17.7623	0.735761
4474	1	18.6638	0.699019	18.8224	0.66131
4120	1	19.2744	0.699869	19.9919	0.77531
6775	1	11.86	0.70136
1926	1	19.2215	0.7046
4032	1	19.6555	0.707032	18.5534	0.698973
4302	1	20.1552	0.710942	21.7064	0.773477
4276	1	19.3548	0.711051	19.0253	0.727386
6894	1	12.04	0.712005
5715	1	12.04	0.712426
4737	1	21.5375	0.71269	14.392	0.64882
2082	1	17.7604	0.713269	17.1729	0.681472
4462	1	19.0515	0.713539	19.163	0.673277
2043	1	18.773	0.713802	16.1825	0.673861
3320	1	21.2338	0.715907	22.2951	0.757355
3677	1	20.9666	0.716072	26.9701	0.842542
3369	1	19.2714	0.716143	12.6854	0.479251
1811	1	20.9377	0.717045	18.3113	0.68146
1936	1	19.5782	0.717676	22.7418	0.850848
3356	1	19.388	0.720476	12.2609	0.463214
1522	1	16.3614	0.723956	17.09	0.813422	17.9497	0.641061
4547	1	21.8871	0.7257	24.0047	0.803523
5110	1	15.78	0.73	15.82	0.67
6876	1	12.37	0.73152
4482	1	19.5608	0.732614	22.0739	0.775549
3676	1	23.4597	0.732877	20.7942	0.690608
3878	1	16.0487	0.733152	12.7085	0.610663
4716	1	22.191	0.734315
4588	1	24.6176	0.739712	24.125	0.74601
4298	1	20.9731	0.739792	17.1435	0.610885
4132	1	20.4905	0.744027	19.005	0.737036
1782	1	21.7415	0.744572	19.2685	0.717082
1771	1	21.8391	0.747914	19.5908	0.729077
3094	1	22.8061	0.747986	24.1525	0.860435
4022	1	20.8359	0.749493	17.9515	0.676297
4121	1	20.6843	0.751064	23.1907	0.899363	18.0594	0.833383
4708	1	19.208	0.751781	16.8172	0.687275
3983	1	20.9946	0.755201	25.1411	0.947155	19.2411	0.887914
4738	1	22.9232	0.758544	16.8162	0.758108
4745	1	22.9362	0.758974	17.3397	0.781708
4620	1	23.8	0.759898	22.2863	0.696334
3731	1	21.321	0.760921	25.8491	0.807522	25.9699	0.880336
1791	1	22.3547	0.765572	21.5733	0.802856
5088	1	22.3206	0.765978	15.8195	0.667208
3943	1	17.5798	0.770706	17.0949	0.798909
3604	1	22.4854	0.77084	19.0617	0.708242
4440	1	20.6525	0.773502	23.716	0.833243
3207	1	17.2059	0.774343	17.4451	0.754291
3909	1	16.9632	0.774929	13.1321	0.631017
5001	1	19.5373	0.77529	16.0504	0.694315
4582	1	25.8807	0.777665	24.8523	0.7685
3340	1	23.087	0.778388	19.9109	0.676365
1906	1	21.2477	0.778875	16.2365	0.644313
1776	1	22.7587	0.779408	17.9822	0.777515
4951	1	21.7637	0.782867	24.8864	1.0555
2075	1	19.5173	0.783827	19.2798	0.765081
4151	1	21.6337	0.785537	22.3597	0.867136
4639	1	24.6078	0.78569	25.2416	0.788672
6232	1	13.28	0.785799
1850	1	19.1788	0.790878	18.5374	0.767868
3652	1	22.1618	0.790928	16.6503	0.734266
3932	1	18.0751	0.79242	9.3458	0.436765
5016	1	20.0456	0.79546	18.9957	0.821724
4043	1	20.3419	0.798035	18.2048	0.681606
2052	1	21.1412	0.803848	20.6509	0.859931
3176	1	25.5007	0.803931	19.7424	0.689337
2084	1	20.1569	0.809514	12.8807	0.511145
1916	1	22.267	0.816239	21.8116	0.816046
2049	1	21.5556	0.819605	20.5718	0.856637
3020	1	25.6371	0.819862	24.0216	0.750884
3416	1	24.1636	0.820217	22.2645	0.841147
4630	1	25.7463	0.82204	28.628	0.89448
4906	1	18.8781	0.824371	19.7551	0.749307
3111	1	25.1467	0.824752	20.0198	0.713207
4715	1	24.9267	0.824841
3342	1	24.4648	0.824842	25.1356	0.853846
3930	1	18.8247	0.825283	9.0284	0.421931
5002	1	20.8238	0.826341	16.965	0.733879
4599	1	25.9332	0.828008	24.5241	0.766254
4349	1	28.57	0.828116	26.0236	0.874828
3052	1	25.947	0.828713	29.3759	0.99497	15.6086	0.544999
4505	1	25.0003	0.828922	20.3118	0.679909
3405	1	24.6145	0.835523	14.6078	0.551879
3593	1	24.4596	0.838519	24.7506	0.919615	V3/V4 screening-> VSSA
1924	1	22.8873	0.838977	17.944	0.671346
4078	1	21.4132	0.840063	15.9592	0.597528
3279	1	24.9291	0.840496	22.066	0.749573
4704	1	21.4967	0.841358	23.6622	0.967012
4532	1	25.3943	0.841986	27.1098	0.907462	15.6838	0.691645
3159	1	26.1938	0.843058	23.7807	0.843688
4641	1	21.6703	0.848153	18.0061	0.735862
1886	1	23.1559	0.848823	19.6566	0.780033
4404	1	25.073	0.851086	27.748	0.865932
1949	1	23.5949	0.851801	20.8665	0.828046
3705	1	27.3568	0.854622	27.84	0.92461	26.243	0.889593
3092	1	26.0627	0.854795	20.9316	0.74569
4605	1	26.8342	0.856775	26.8274	0.83822
4530	1	25.8728	0.857851	24.7746	0.829295
4413	1	25.3153	0.859311	22.6303	0.706224
4954	1	23.9895	0.862932	19.7624	0.838175
3851	1	23.6415	0.865989	25.2536	0.915506	15.0614	0.695035
4550	1	26.1385	0.866661	28.5662	0.956213	17.5114	0.77224
4055	1	22.1424	0.86867	21.0389	0.787717
3758	1	23.7951	0.871615	20.8795	0.756934
3642	1	25.8097	0.871655	23.582	0.838987
1404	1	19.7329	0.873137	18.02	0.922211	18.04	0.858639
4337	1	30.1272	0.873252	32.2316	1.08352	18.4405	0.850969
1843	1	21.1823	0.873497	18.4554	0.764471
3389	1	23.571	0.87592	17.9782	0.679212
1878	1	21.282	0.877608	16.8277	0.697047
4585	1	29.2766	0.879706	30.7077	0.949565	16.5532	0.729984
4921	1	24.4896	0.880921	19.7402	0.837233
4635	1	27.5919	0.880967	28.0323	0.875867
3367	1	23.8202	0.88518	23.1568	0.874858
1880	1	21.5211	0.887468	13.9866	0.579362
4315	1	25.164	0.887619	27.1671	0.968062	20.3111	0.858512
3630	1	26.3547	0.890061	21.2376	0.755579
6154	1	15.05	0.890533
3970	1	24.815	0.892626	24.7957	0.934143	14.8379	0.684721
4470	1	23.9514	0.897056	18.7172	0.657614	13.8028	0.608694
5120	1	24.238	0.898036	22.3568	0.839604	18.6919	0.788355
3121	1	25.8122	0.899602	19.0327	0.650024
4443	1	24.2962	0.90997	23.6921	0.832403	16.8418	0.742711
4448	1	24.2962	0.90997	21.3556	0.750312	16.1258	0.681607
4386	1	27.0337	0.917641	27.568	0.860314	15.7259	0.725699
4602	1	28.7601	0.918266	27.6931	0.865269	15.8829	0.732944
4859	1	21.1835	0.925044	15.221	0.577329
4524	1	28.0042	0.928521	26.0415	0.871702	15.9488	0.703331
3950	1	21.3058	0.934055	12.6402	0.590724	18.0329	0.83216
1346	1	22.3291	0.939382	19.06	0.818026
4974	1	24.1456	0.958159	17.7543	0.768023
4789	1	27.9678	0.959774	17.2069	0.775722	18.342	0.775282
4730	1	29.0363	0.960831	17.7303	0.799317	19.9637	0.843828
4884	1	22.1755	0.968362	19.0792	0.72367
3041	1	30.8103	0.985299	27.4642	0.858495	20.1274	0.70278
3859	1	26.9331	0.98656	24.4342	0.885801	17.0938	0.788823
4888	1	22.9262	1.00114	20.0064	0.758839
28	1							18.825	0.706379	19.1666	0.680684
29	1							22.35	0.806859	20.97	0.751467
32	1							17.35	0.651032	20.9415	0.743721
34	1							19.725	0.745747	24.8417	0.890211
45	1							21.0618	0.683235	24.2241	0.776762
50	1							18.675	0.70075	20.2929	0.720684
51	1							20.55	0.771107	23.0247	0.817702
67	1							10.025	0.376173	21.8257	0.77512
69	1							25.125	0.877729	20.7576	0.737188
101	1							20.0725	0.748974	20.3455	0.701388
102	1							24.3	0.874887	22.7112	0.813865
106	1							20.9	0.788679	22.0613	0.876986
112	1							17.225	0.655566	19.6248	0.676543
131	1							17.975	0.68411	23.0787	0.79561
148	1							18.087	0.674888	20.2179	0.803705
152	1							22.05	0.770306	21.535	0.742392
168	1							21.45	0.809434	21.7048	0.862813
171	1							22.3062	0.763649	22.7151	0.783078
172	1							25.125	0.877729	19.7213	0.689613
179	1							18.45	0.658341	19.343	0.676385
191	1							15.7	0.560214	19.4006	0.678399
192	1							21.3	0.760036	18.555	0.648831
194	1							23.2	0.827832	19.1494	0.669615
195	1							19.3	0.762846	19.1117	0.668297
208	1							26.025	0.874055	18.5103	0.648061
211	1							18.9	0.666667	19.3486	0.701231
238	1							18.35	0.647266	21.5794	0.80269
264	1							13.625	0.504163	20.2437	0.753004
272	1							21.5	0.757576	16.7926	0.717911
286	1							19.55	0.754826	21.2997	0.752887
287	1							25.2986	0.866094	17.0944	0.730812
295	1							12.75	0.492278	19.4223	0.686524
299	1							19.75	0.762548	22.4442	0.793343
303	1							13.575	0.524131	20.2542	0.715929
309	1							20.025	0.773166	20.6712	0.719151
312	1							9.725	0.375483	15.532	0.540359
314	1							13.225	0.489362	23.3791	0.813359
324	1							17.775	0.680383	20.4101	0.71007
340	1							19.2527	0.659113	17.1825	0.73458
345	1							18.75	0.70688	24.1768	0.851981
346	1							18.4	0.704306	23.8963	0.842096
350	1							18.3	0.700478	20.9475	0.738182
353	1							18.65	0.70311	21.0147	0.740549
362	1							23.2	0.888038	25.0538	0.882886
367	1							17.975	0.633369	12.4956	0.534207
372	1							18.45	0.69557	21.2279	0.750009
375	1							17.1	0.675889	25.13	0.887876
383	1							19.775	0.73173	21.2048	0.749195
397	1							18.225	0.635571	19.19	0.678008
403	1							21.975	0.766347	18.1036	0.658566
406	1							17.9	0.624237	22.1888	0.807175
422	1							23.775	0.862976	21.0864	0.767071
432	1							8.75	0.317604	15.339	0.557994
443	1							12.775	0.463702	20.9273	0.690503
460	1							20.275	0.750926	18.7078	0.689896
471	1							19.8052	0.71462	18.4901	0.681867
476	1							9.25	0.352381	23.9732	0.791005
477	1							15.95	0.607619	21.5724	0.711787
479	1							9.75	0.371429	21.2056	0.699686
488	1							21.525	0.82	25.196	0.892751
494	1							19.175	0.730476	24.1039	0.854058
496	1							13.725	0.522857	21.1321	0.748758
500	1							15.625	0.575506	19.5755	0.684458
504	1							18.825	0.69337	18.6226	0.651141
507	1							19.175	0.690369	18.0801	0.666747
508	1							20.1142	0.673031	18.6885	0.653444
509	1							23.6224	0.806611	19.3647	0.677086
512	1							19.7093	0.755146	17.8528	0.658366
515	1							17.7489	0.606054	21.7422	0.760216
520	1							18.9895	0.648416	16.5053	0.577109
526	1							16.7621	0.560868	16.4528	0.566167
527	1							17.5016	0.59761	23.4745	0.807793
544	1							20.2518	0.672371	16.4721	0.605814
545	1							20.9154	0.694402	15.6103	0.574117
549	1							25.4781	0.845886	18.2638	0.671709
554	1							22.8222	0.757709	16.5737	0.609551
563	1							17.9786	0.631937	14.6036	0.537095
569	1							18.9104	0.622462	14.9554	0.550034
572	1							17.3424	0.57808	14.8694	0.511678
573	1							21.4496	0.706043	16.3961	0.603019
577	1							6.0136	0.197946	12.9028	0.474541
579	1							25.4774	0.838624	20.4001	0.75028
586	1							21.4416	0.70578	25.1619	0.893852
594	1							12.7731	0.420444	17.4372	0.619438
595	1							21.5511	0.709384	18.7666	0.666664
600	1							22.2791	0.774117	24.7829	0.880387
601	1							21.3029	0.683092	17.674	0.627852
615	1							21.4592	0.745629	22.252	0.81123
621	1							20.1016	0.698457	23.8249	0.868571
624	1							15.297	0.531515	20.4856	0.74683
647	1							20.2995	0.78015	20.9057	0.762147
661	1							17.9139	0.622443	19.3284	0.704645
663	1							9.7604	0.339138	16.9553	0.60533
664	1							19.8867	0.700729	20.2311	0.722281
678	1							23.3813	0.823865	24.8285	0.886415
681	1							15.3515	0.540927	16.7288	0.597244
682	1							19.4681	0.68598	19.8772	0.709648
694	1							20.8856	0.735927	22.4562	0.772753
698	1							19.6516	0.692445	20.8354	0.743854
707	1							24.0451	0.847255	21.6835	0.746162
719	1							14.9208	0.546349	24.4855	0.891354
730	1							17.674	0.647162	20.9487	0.762604
732	1							20.4386	0.748393	22.2843	0.811223
741	1							23.2322	0.777361	21.103	0.726188
752	1							24.803	0.830365	24.5066	0.84331
791	1							18.2077	0.655897	16.3332	0.592211
816	1							20.57	0.74	19.45	0.71
821	1							23.7044	0.833195	19.3728	0.702675
822	1							9.4621	0.332587	13.2181	0.479438
826	1							23.8893	0.799776	13.6872	0.496453
828	1							20.4096	0.717385	18.5001	0.671024
841	1							13.7658	0.456274	13.72	0.47
862	1							20.4194	0.731354	21.3	0.73
865	1							20.1085	0.673201	20.2045	0.692171
871	1							17.8634	0.576797	16.285	0.557897
874	1							24.1359	0.808031	21.2746	0.728832
896	1							25.0845	0.884815	22.6275	0.815698
903	1							8.9574	0.315958	15.74	0.57
906	1							24.7473	0.886365	17.2951	0.623473
908	1							14.2595	0.510727	16.5947	0.598221
910	1							15.8388	0.567292	15.5826	0.561737
916	1							16.853	0.594462	14.5872	0.525854
919	1							18.3993	0.649005	19.5848	0.706012
938	1							17.9843	0.634367	17.4707	0.6298
939	1							17.1612	0.605333	18.244	0.65768
940	1							13.4855	0.475679	20.34	0.70527
949	1							14.304	0.50455	18.4186	0.638648
964	1							16.5287	0.560865	18.8427	0.653352
965	1							22.342	0.800215	18.9014	0.655387
988	1							21.5752	0.732107	29.1294	1.01003
991	1							21.3346	0.723943	22.9139	0.794518
993	1							18.7779	0.637187	19.7171	0.683671
996	1							20.8017	0.70586	20.8211	0.721953
1002	1							20.6388	0.700333	21.2725	0.737604
1004	1							24.5881	0.834343	19.8187	0.687196
1006	1							9.8439	0.334031	14.9281	0.517619
1027	1							24.8091	0.808114	22.023	0.758889
1038	1							24.5704	0.814398	19.3341	0.666235
1042	1							22.0291	0.730166	25.5154	0.879234
1054	1							24.9983	0.814277	21.2799	0.733285
1064	1							21.6136	0.774126	20.4135	0.703429
1067	1							17.484	0.626218	18.3238	0.63142
1076	1							20.6018	0.737887	20.1656	0.733028
1083	1							22.0118	0.788388	19.524	0.709706
1090	1							23.5155	0.854488	19.9579	0.686783
1096	1							22.2169	0.795734	18.6599	0.678294
1103	1							22.9025	0.82029	21.0659	0.765756
1117	1							8.8046	0.319935	13.0197	0.47327
1122	1							21.6459	0.72153	22.6869	0.824679
1136	1							18.5861	0.60541	22.4597	0.816421
1141	1							15.6968	0.570378	22.8798	0.79032
1155	1							18.1425	0.682049	17.9551	0.613011
1157	1							20.3398	0.677993	18.7788	0.641134
1169	1							19.2642	0.64214	25.68	0.87675
1171	1							22.5486	0.819353	24.7829	0.852819
1174	1							18.8356	0.627853	25.8538	0.89305
1175	1							17.7205	0.590683	19.49	0.67323
1180	1							22.2033	0.785401	22.91	0.791364
1181	1							22.6213	0.800187	21.9691	0.822504
1209	1							23.3903	0.827389	21.6322	0.809893
1211	1							20.3745	0.682106	22.2785	0.834088
1221	1							20.966	0.761846	20.2798	0.759258
1236	1							23.6121	0.835235	20.7827	0.778088
1271	1							25.1586	0.863666	24.136	0.833425
1284	1							21.1857	0.727281	21.9473	0.757849
1285	1							24.133	0.828459	20.1255	0.69494
1292	1							19.6317	0.673934	20.686	0.714295
1300	1							20.5234	0.704545	20.7209	0.7155
1303	1							26.6663	0.866915	20.67	0.8
1305	1							21.621	0.702893	16.05	0.63
1306	1							26.929	0.875455	20.46	0.8
1322	1							25.5423	0.830374	16.33	0.64
1370	1							20.9072	0.745621	21.456	0.767383
1371	1							24.792	0.884165	24.5677	0.878671
1373	1							17.9231	0.639198	19.8842	0.711166
1374	1							12.6724	0.45194	14.491	0.518277
1400	1							18.1154	0.646056	21.46	0.76
1425	1							9.3875	0.448091	12.5544	0.459363
1437	1							9.3566	0.446616	14.702	0.537944
1450	1							17.6937	0.844568	18.0661	0.661035
1454	1							9.9573	0.475289	13.8181	0.505602
1467	1							15.5207	0.740845	16.7009	0.611083
1477	1							17.9922	0.858816	14.0033	0.512378
1478	1							18.1006	0.86399	15.3468	0.561537
1479	1							12.8327	0.646809	16.0212	0.582589
1481	1							12.4518	0.627611	15.2095	0.553073
1482	1							13.4934	0.680111	15.3372	0.557716
1485	1							16.1672	0.814879	16.3703	0.595284
1493	1							12.7732	0.64381	18.0304	0.655651
1512	1							14.1313	0.712263	16.0503	0.583647
1527	1							12.934	0.481713	16.0529	0.634251
1541	1							9.9747	0.371497	13.7519	0.543339
1543	1							13.5804	0.505788	16.6236	0.6568
1548	1							16.93	0.63054	16.8386	0.665294
1552	1							17.7546	0.661251	17.4316	0.688724
1553	1							13.0414	0.485713	13.7861	0.54469
1560	1							9.4638	0.352469	13.523	0.534295
1564	1							16.2519	0.605285	17.8566	0.705516
1566	1							9.5481	0.355609	13.2026	0.521636
1572	1							16.7868	0.625207	14.0148	0.553726
1575	1							22.0705	0.821993	16.837	0.665231
1589	1							13.1468	0.544832	17.3024	0.685787
1593	1							13.2294	0.548255	17.5727	0.6965
1611	1							9.4655	0.392271
1623	1							13.7451	0.569627
1624	1							13.0929	0.542598	21.5	0.85216
1630	1							13.332	0.552507	13.0035	0.515398
1642	1							20.1506	0.835085
1649	1							18.8575	0.769066	17.5879	0.674383
1651	1							8.4762	0.345685	13.3044	0.510138
1653	1							17.3297	0.706758	21.5724	0.827163
1659	1							9.7876	0.399168	14.7796	0.566702
1666	1							9.512	0.387928	13.7623	0.527696
1669	1							20.5324	0.837374	19.4859	0.747159
1679	1							20.8316	0.849576	20.6794	0.792922
1682	1							5.7492	0.23447
1691	1							13.2168	0.539021
1702	1							9.8119	0.4798	19.4303	0.695928
1709	1							4.9434	0.241731	14.4303	0.516845
1710	1							8.9505	0.437677	15.2556	0.546404
1727	1							8.7723	0.428963	13.3621	0.478585
4895	1			9.4081	0.356847
5163	1

## Sheet: clinical data
Isolate no.	hVISA by PAP	MRSA BSI_date	age	GENDER	SITEACQU	Comorbidity	SOLIDCA	hemamalig	BILIARY	NEURODIS	DM	HTN	alcoholic	CRF	ESRD	LC	SOT	HSCT	COPDBE	rheumatol	IHD	HF	MCCABE	CHARLSON	neutropen	recsurgery	CHEMOTX	mucositis	immunosupp	immunosag	Severity	ICUCARE	SEPSISGR	PITT	APACHE1	SITEINF	BSI_duration	firstfuint	SABDUR_adjusted	PB_New_1	SABDUR_nonadjusted	PB_New_2	SABDUR7D	W/U	TTE	TEE	SPINEMR	OPHEXAM	ENDOPH
54	2	2008-09-10	48	1	2		0	0	0	0	1	0	0	0	0	1	1	0	0	0	0	0	3	4	0	1	0	0	1	1		0	2	1	10	6		3	0	0	1	0	0		0	0	0	0
56	2	2008-09-09	64	1	2		1	0	0	0	1	1	0	0	0	0	0	0	0	0	0	0	3	3	0	0	0	0	0			0	2	1	11	8		4	25	1	27	1	1		1	0	1	1	0
58	2	2008-09-19	74	1	1		0	0	0	0	1	1	0	0	1	0	0	0	0	0	0	0	2	5	0	0	0	0	0			0	2	3	22	99		2	2	1	3	1	0		0	0	0	1	0
65	2	2008-09-20	72	1	2		0	0	0	0	1	1	0	0	0	0	0	0	0	0	1	0	3	2	0	0	0	0	0			0	2	0	16	4		4	0	0	1	0	0		1	0	0	0
100	2	2008-10-12	81	1	1		1	0	0	1	0	0	0	0	0	0	0	0	0	0	0	0	3	3	0	0	0	0	0			0	2	2	15	1		3	15	1	17	1	1		1	1	0	0
125	2	2008-10-28	57	0	1		0	0	0	0	0	0	0	0	0	0	0	0	0	0	0	0	3	0	0	0	0	0	1	0		1	4	3	16	99		3	0	0	1	0	0		0	0	0	0
126	2	2008-10-30	73	1	1		1	0	0	0	1	1	0	0	0	0	0	0	0	0	1	0	3	4	0	1	0	0	0			0	2	2	18	1		14	0	0	1	0	0		1	0	0	0
135	2	2008-11-14	72	1	2		0	0	0	0	1	0	1	1	0	0	0	0	0	0	0	0	3	2	0	1	0	0	0			0	1	0	13	7		2	32	1	33	1	1		1	0	0	1	0
147	2	2008-11-21	71	0	1		1	0	1	0	0	1	0	0	0	0	0	0	0	0	0	0	3	2	0	1	0	0	0			0	2	0	11	1		3	0	0	1	0	0		0	0	0	0
155	2	2008-11-24	52	1	1		1	0	0	0	0	0	0	0	0	1	0	0	0	0	0	0	3	5	0	0	1	0	0			0	1	0	3	98		3	0	0	1	0	0		1	0	0	0
160	2	2008-11-26	60	0	1		0	1	0	0	0	0	0	0	1	0	0	1	0	0	0	0	2	4	0	0	0	0	1	0		1	4	6	23	1		5	9	1	9	1	1		1	1	0	1	1
162	2	2008-11-29	68	1	1		1	0	0	0	1	1	0	0	1	0	0	0	0	0	0	0	2	6	1	0	0	0	0			1	4	5	29	1		3	1	0	1	0	0		1	0	0	0
169	2	2008-12-01	53	1	1		0	0	0	0	0	0	0	0	0	1	1	0	0	0	0	0	2	3	0	1	0	0	1	1		1	3	3	21	1		7	1	0	1	0	0		0	0	0	0
197	2	2008-12-23	69	1	1		1	0	0	0	1	1	0	0	0	0	0	0	0	0	0	0	2	6	0	1	0	0	0			0	3	2	20	1		3	61	1	62	1	1		1	1	0	1	0
214	2	2009-01-07	60	1	1		0	0	0	0	0	0	0	0	0	0	0	0	0	0	0	0	3	0	0	0	0	0	1	0		0	3	3	23	3		2	0	0	1	0	0		0	0	0	1	0
227	2	2009-01-17	81	1	1		1	0	0	0	0	1	0	0	0	0	0	0	1	0	0	0	2	3	0	0	0	0	1	0		1	3	2	27	6		3	0	0	1	0	0		0	0	0	1	0
228	2	2009-01-20	63	1	1		0	0	0	0	0	1	0	0	0	0	0	0	0	0	0	0	3	1	0	1	0	0	0			0	1	0	6	6		3	1	0	1	0	0		1	0	0	0
249	2	2009-02-04	66	1	1		0	0	0	0	1	1	0	0	1	0	0	0	0	0	1	0	3	4	0	0	0	0	0			0	2	1	19	3		2	1	0	1	0	0		1	0	0	0
321	2	2009-03-30	53	1	1		0	0	0	0	0	0	0	0	0	0	1	0	0	0	0	0	2	3	0	1	0	0	1	1		0	2	0	15	1		2	1	0	3	1	0		1	0	0	0
323	2	2009-03-16	73	1	1		0	0	0	1	0	1	0	0	0	0	0	0	0	0	0	0	3	1	0	0	0	0	0			1	4	5	27	3		4	1	0	1	0	0		1	1	0	0
342	2	2009-04-10	85	1	2		0	0	0	0	1	0	0	0	0	0	0	0	0	0	0	0	3	1	0	1	0	0	0			0	2	0	17	4		3	0	0	1	0	0		1	0	0	1	0
343	2	2009-04-13	40	1	1		0	0	0	1	0	0	0	0	0	0	0	0	0	0	0	0	3	1	0	0	0	0	0			1	3	6	21	1		7	55	1	55	1	1		1	0	0	0
354	2	2009-04-20	68	1	1		1	0	0	0	0	0	0	0	0	0	0	0	1	0	0	0	3	3	0	0	0	0	0			0	4	7	36	1		2	19	1	19	1	1		1	1	0	0
453	2	2009-06-15	79	1	1		0	0	0	0	1	1	0	0	0	0	0	0	0	0	1	0	2	3	0	1	0	0	0			1	2	0	18	1		4	7	1	8	1	1		1	0	0	1	0
457	2	2009-06-16	35	1	1		1	0	0	0	0	0	0	0	0	1	0	0	0	0	0	0	2	5	0	1	0	0	0			1	4	8	23	1		4	1	0	1	0	0		0	0	0	0
483	2	2009-07-02	73	1	3		0	0	0	0	1	1	0	0	0	0	0	0	0	0	0	0	3	1	0	0	0	0	0			0	2	0	10	8		1	2	1	5	1	0		1	0	1	0
492	2	2009-07-06	72	1	1		0	0	0	1	0	1	0	0	0	0	0	0	0	0	1	0	3	4	0	0	0	0	1	0		1	4	6	34	1		2	4	1	6	1	0		1	0	0	1	0
502	2	2009-07-13	58	1	1		1	0	0	0	0	0	0	0	0	0	0	0	0	0	0	0	2	6	0	1	0	0	0			1	2	4	19	1		2	1	0	1	0	0		0	0	0	0
505	2	2009-07-13	50	1	1		0	0	0	0	0	0	0	0	0	0	0	0	0	0	0	0	3	0	0	0	0	0	0			1	2	1	11	1		2	7	1	8	1	1		1	0	0	0
531	2	2009-07-28	76	1	1		1	0	0	1	0	0	0	0	0	0	0	0	0	0	1	0	2	5	0	0	1	0	0			0	2	0	11	1		4	1	0	1	0	0		1	0	0	0
536	2	2009-07-30	63	0	1		1	0	0	0	0	0	0	0	0	0	0	0	0	0	1	1	3	1	0	0	0	0	1	0		1	2	3	19	3		6	0	0	1	0	0		1	0	0	1	0
539	2	2009-08-05	51	0	1		1	0	0	0	0	0	0	0	0	0	0	0	0	0	0	0	3	2	0	1	0	0	0			0	2	0	9	99		4	0	0	1	0	0		0	0	0	0
571	2	2009-09-09	80	1	2		0	0	0	1	1	1	0	0	1	0	0	0	0	0	0	0	2	9	0	0	0	0	0			0	2	1	21	1		2	8	1	9	1	1		1	1	0	1	0
573	2	2009-09-09	69	0	2		0	0	0	0	0	0	0	0	0	0	0	0	0	0	0	0	3	0	1	0	0	0	0			0	2	1	19	1		1	7	1	7	1	1		1	0	0	0
581	2	2009-09-23	71	1	1		1	0	0	0	1	1	0	1	0	0	0	0	0	0	0	0	3	5	0	0	0	0	0			0	1	0	15	6		3	14	1	17	1	1		1	0	0	0
597	2	2009-09-18	48	0	1		1	0	0	0	0	0	0	0	0	0	0	0	0	0	0	0	2	2	0	0	0	0	0			0	2	0	5	1		2	0	0	3	1	0		1	0	0	0
609	2	2009-09-29	51	1	1		0	0	0	0	0	0	1	0	0	0	0	0	0	0	0	0	3	0	0	1	0	0	0			1	1	1	7	1		2	0	0	1	0	0		1	0	0	0
614	2	2009-10-02	68	1	1		0	1	0	0	0	0	0	0	0	0	0	0	0	0	0	0	2	2	0	1	0	0	0			0	2	1	20	1		4	2	1	5	1	0		0	0	0	0
617	2	2009-10-01	61	1	1		1	0	0	0	0	0	0	0	0	0	0	0	0	0	0	0	2	2	0	1	0	0	0			1	2	0	11	6		1	9	1	10	1	1		1	0	0	1	0
618	2	2009-10-04	78	1	1		1	0	0	0	0	1	0	0	0	0	0	0	1	0	1	0	3	4	0	1	0	0	1	0		1	4	6	30	1		2	25	1	26	1	1		1	0	0	1	1
630	2	2009-10-08	52	1	1		0	0	1	1	0	0	1	0	0	0	0	0	0	0	0	0	3	1	0	1	0	0	0			0	3	3	20	1		4	5	1	5	1	0		1	0	0	1	0
653	2	2009-10-22	64	0	1		0	0	0	0	0	0	0	0	0	1	1	0	0	0	0	0	3	3	0	1	0	0	1	1		0	2	0	14	1		3	0	0	1	0	0		0	0	0	0
679	2	2009-10-29	63	0	1		1	0	0	0	0	0	0	0	0	1	1	0	0	0	0	0	2	5	0	0	0	0	1	1		1	4	6	28	1		1	1	0	1	0	0		0	0	0	0
687	2	2009-11-11	56	1	1		0	0	0	0	0	1	0	0	1	0	0	0	0	0	0	0	2	3	0	0	0	0	0			0	2	1	20	1		1	6	1	6	1	0		1	0	0	1	0
688	2	2009-11-08	84	1	1		0	0	0	1	0	1	0	0	0	0	0	0	0	0	1	0	3	3	0	0	0	0	0			0	2	1	11	99		3	0	0	1	0	0		1	0	0	1	0
713	2	2009-11-30	46	1	1		1	0	0	0	0	0	0	0	0	1	1	0	0	0	0	0	2	5	0	1	0	0	1	1		1	4	3	22	3		3	1	0	1	0	0		0	0	0	0
715	2	2009-12-01	63	0	1		1	0	1	0	0	1	0	0	0	0	0	0	0	0	0	0	2	6	0	0	0	0	0			0	2	0	8	1		2	1	0	3	1	0		0	0	0	0
722	2	2009-12-04	61	1	1		1	0	0	0	0	0	0	0	0	0	0	0	0	0	0	0	2	6	0	0	0	0	1	0		1	4	6	28	3		4	25	1	25	1	1		0	0	0	1	0
726	2	2009-12-07	49	1	1		1	0	0	0	0	0	0	0	0	1	1	0	0	0	0	0	2	5	0	1	0	0	1	1		0	2	0	11	1		3	1	0	4	1	0		0	0	0	0
727	2	2009-12-08	64	1	1		0	0	0	0	0	1	0	0	0	0	0	0	0	0	1	0	2	1	0	1	0	0	1	0		1	4	5	16	3		3	1	0	1	0	0		0	0	0	0
736	2	2009-12-15	60	1	1		1	0	0	0	1	1	0	1	0	1	0	0	0	0	0	0	3	6	0	1	0	0	0			0	2	1	17	1		3	1	0	1	0	0		1	0	0	0
743	2	2009-12-16	42	0	1		1	0	0	1	0	0	0	0	0	0	0	0	0	0	0	0	2	7	0	1	0	0	1	0		1	4	6	28	1		4	1	0	1	0	0		1	0	0	0
750	2	2009-12-23	69	0	2		0	0	0	1	0	1	0	0	0	0	0	0	0	0	0	0	3	4	0	0	0	0	0			0	2	0	22	1		3	7	1	7	1	1		1	0	0	1	0
751	2	2009-12-24	69	0	1		0	0	1	0	1	1	0	0	0	0	0	0	0	0	0	0	3	2	0	1	0	0	0			1	4	5	24	99		4	1	0	1	0	0		0	0	0	0
763	2	2010-01-01	66	1	1		1	0	0	0	1	0	1	0	0	0	0	0	0	0	0	0	3	4	0	1	0	0	0			1	2	0	20	1		3	3	1	4	1	0		1	0	0	1	0
787	2	2010-01-15	63	1	1		0	0	0	0	1	1	0	0	0	0	0	0	0	0	0	0	3	2	0	0	0	0	0			1	3	7	26	1		3	0	0	1	0	0		1	0	0	0
800	2	2010-01-26	87	1	2		0	0	0	0	0	0	0	0	0	0	0	0	1	0	1	0	3	2	0	1	0	0	0			0	2	0	7	6		2	2	1	3	1	0		1	0	0	1	0
801	2	2010-01-27	61	1	1		1	0	0	0	0	1	1	0	0	0	0	0	0	0	0	0	3	2	0	1	0	0	0			0	2	0	12	6		1	1	0	1	0	0		1	0	0	0
803	2	2010-01-29	85	1	1		0	0	0	0	0	1	0	0	0	0	0	0	0	0	1	0	3	0	0	0	0	0	1	0		1	2	5	31	3		2	1	0	3	1	0		1	0	0	1	0
806	2	2010-01-30	70	0	1		1	0	0	0	0	0	0	0	0	0	0	0	0	0	0	0	3	2	0	1	0	0	0			1	4	6	29	6		2	3	1	4	1	0		1	0	0	0
836	2	2010-02-20	86	1	2		0	0	0	0	0	1	0	0	1	0	0	0	0	0	0	0	2	2	0	0	0	0	0			0	1	0	17	80		3	1	0	1	0	0		0	0	0	0
839	2	2010-02-22	75	1	1		1	0	0	0	0	1	0	0	0	0	0	0	1	0	0	0	3	5	0	0	0	0	0			0	2	0	28	1		2	5	1	6	1	0		1	0	0	0
853	2	2010-02-28	80	1	1		1	0	0	1	1	1	0	0	0	0	0	0	0	0	1	0	3	7	0	0	0	0	0			0	3	7	30	3		3	0	0	1	0	0		0	0	0	0
861	2	2010-03-03	68	1	1		0	0	0	0	0	0	0	0	0	0	0	0	1	0	1	0	3	1	0	0	0	0	1	0		1	3	10	32	99		4	1	0	1	0	0		0	0	0	0
864	2	2010-03-05	65	1	1		0	0	0	1	0	0	0	0	0	0	0	0	0	0	1	0	3	3	0	0	0	0	1	0		1	2	4	20	3		3	1	0	1	0	0		1	0	0	0
870	2	2010-03-08	55	1	2		0	0	0	0	0	0	0	0	0	0	0	0	0	0	0	0	3	1	0	1	0	0	0			0	1	1	8	6		2	17	1	18	1	1		1	0	0	1	0
879	2	2010-03-12	77	1	1		1	0	1	0	0	0	0	0	0	0	0	0	0	0	0	0	2	6	0	0	1	0	1	0		1	3	5	28	3		2	1	0	3	1	0		0	0	0	0
892	2	2010-03-23	50	1	1		0	0	0	0	0	1	0	0	0	0	0	0	0	0	0	0	3	2	0	1	0	0	0			0	2	0	11	1		3	0	0	1	0	0		1	0	0	0
925	2	2010-04-06	34	1	1		0	0	0	0	0	0	0	0	0	0	0	0	0	0	0	0	3	5	0	0	0	0	1	0		1	2	1	22	1		1	10	1	10	1	1		1	0	0	1	0
934	2	2010-04-12	85	0	1		0	0	0	1	0	1	0	0	0	0	0	0	0	0	0	0	3	1	0	0	0	0	1	0		0	2	0	13	8		2	13	1	14	1	1		1	1	0	1	0
956	2	2010-04-20	28	1	1		0	0	0	0	1	0	0	0	0	0	0	1	0	0	0	0	3	1	0	0	0	0	0			1	3	4	21	1		2	3	1	3	1	0		1	0	0	1	0
995	2	2010-05-11	61	1	1		0	0	0	0	0	0	0	0	1	0	0	0	0	0	0	0	3	5	0	0	0	0	0			0	2	0	14	1		2	1	0	1	0	0		1	0	0	1	0
1009	2	2010-05-24	73	1	2		0	0	0	0	1	1	0	0	0	0	0	0	0	0	0	0	3	2	0	0	0	0	0			0	2	1	11	98		4	9	1	11	1	1		1	0	0	1	1
1062	2	2010-07-07	66	1	1		0	0	0	0	0	0	0	0	0	0	0	0	0	0	0	0	3	0	0	0	0	0	0			0	2	0	12	1		2	3	1	3	1	0		1	1	0	1	0
1084	2	2010-07-20	58	1	2		1	0	1	0	1	1	0	0	0	0	0	0	0	0	0	0	2	3	0	0	0	0	0			0	2	2	17	99		6	16	1	19	1	1		0	0	0	0
1105	2	2010-08-06	63	1	1		0	0	0	1	1	1	0	0	1	0	0	0	0	0	0	0	3	7	0	0	0	0	0			1	1	4	31	1		9	0	0	1	0	0		1	0	0	0
1115	2	2010-08-14	71	1	2		0	0	0	0	1	0	0	0	0	0	0	0	0	0	1	0	3	1	0	1	0	0	0			0	2	0	10	6		2	1	0	1	0	0		1	0	0	1	0
1120	2	2010-08-27	71	1	3		0	0	0	0	0	1	0	0	0	0	0	0	0	0	0	0	3	0	0	0	0	0	0			0	3	1	20	8		2	31	1	33	1	1		1	1	1	1	0
1123	2	2010-08-24	68	1	1		1	0	0	0	0	0	0	0	0	0	0	0	0	0	0	0	3	2	0	1	0	0	0			1	2	0	16	6		4	0	0	1	0	0		0	0	0	0
1129	2	2010-08-29	74	1	1		1	0	0	0	0	1	0	0	0	0	0	0	0	0	0	0	3	4	0	1	0	0	0			0	3	0	29	99		2	4	1	6	1	0		1	0	0	0
1132	2	2010-08-30	37	1	2		0	0	0	0	0	1	0	0	0	0	0	1	0	0	0	0	2	4	0	0	0	0	1	1		0	2	2	15	1		3	4	1	4	1	0		1	0	0	1	0
1143	2	2010-09-04	73	1	1		1	0	1	0	1	1	0	0	0	0	0	0	0	0	0	0	2	7	0	0	0	0	0			0	2	1	14	99		2	0	0	1	0	0		0	0	0	1	0
1170	2	2010-09-06	72	1	1		1	0	1	0	0	0	0	0	0	0	0	0	0	0	0	0	3	2	0	0	0	0	0			0	2	0	17	98		5	8	1	11	1	1		1	0	0	1	0
1172	2	2010-09-20	55	0	1		0	1	0	0	0	0	0	0	0	0	0	0	0	0	0	0	2	6	1	0	1	0	1	0		0	2	0	22	1		3	7	1	8	1	1		1	0	0	1	0
1242	2	2010-10-27	39	0	1		0	0	0	0	0	0	0	0	0	0	0	0	0	0	0	0	3	0	0	0	0	0	0			0	2	0	5	4		2	0	0	1	0	0		0	0	0	0
1274	2	2010-11-18	64	1	1		0	0	0	0	1	1	0	0	1	0	0	0	0	0	0	0	2	4	0	1	0	0	0			0	2	0	19	1		5	14	1	15	1	1		1	1	0	1	0
1301	2	2010-12-05	37	1	1		0	1	0	0	0	0	0	0	0	0	0	1	0	0	0	0	2	2	0	1	0	0	1	1		0	2	0	14	99		3	1	0	1	0	0		0	0	0	0
1317	2	2010-12-19	70	1	1		0	0	0	0	0	0	0	0	0	0	0	0	0	0	0	0	3	1	0	0	0	0	1	0		0	2	18	18	3		3	0	0	1	0	0		1	0	0	1	0
1337	2	2011-01-03	57	1	1		0	0	0	0	0	1	0	0	0	0	0	0	0	0	1	0	3	0	0	0	0	0	0			0	2	0	12	1		3	0	0	1	0	0		0	0	0	0
1350	2	2011-01-08	68	1	1		1	0	0	0	0	1	0	0	0	0	0	0	0	0	1	0	3	2	0	0	0	0	0			0	2	3	15	1		3	1	0	1	0	0		1	0	0	1	0
1380	2	2011-01-20	68	1	2		0	0	0	0	1	0	0	0	0	0	0	0	0	0	0	0	3	2	0	0	0	0	0			0	3	2	16	8		3	6	1	7	1	1		1	0	1	0
1392	2	2011-01-30	67	1	1		0	0	0	0	1	1	0	0	1	0	0	0	0	0	1	1	3	5	0	0	0	0	0			0	1	1	17	80		1	1	0	2	0	0		1	0	0	1	0
1401	2	2011-02-06	71	0	1		0	0	0	0	0	1	0	0	0	0	0	0	0	0	0	0	3	2	0	0	0	0	0			0	2	2	26	1		6	12	1	12	1	1		1	0	0	0
1489	2	2011-04-06	60	1	1		1	0	0	0	1	1	0	0	0	0	0	0	0	0	0	0	3	3	0	1	0	0	0			0	2	1	12	6		3	0	0	1	0	0		0	0	0	0
1514	2	2011-05-08	49	1	1		0	0	0	0	0	1	0	0	0	1	1	0	0	0	0	0	3	3	0	0	0	0	1	1		1	2	0	26	1		1	3	1	4	1	0		1	0	0	1	0
1515	2	2011-05-07	59	1	1		0	0	0	1	0	1	0	0	0	0	0	0	0	0	0	0	3	2	0	0	0	0	0			0	2	1	11	1		2	7	1	7	1	1		1	0	0	1	0
1524	2	2011-05-01	53	1	1		0	0	0	0	0	0	0	0	0	0	0	0	0	0	0	0	3	0	0	1	0	0	0			1	2	2	16	1		8	9	1	9	1	1		1	0	0	0
1528	2	2011-05-11	67	1	1		1	0	0	0	0	0	0	0	0	0	0	0	0	0	0	0	2	6	0	1	0	0	0			0	2	0	14	1		2	16	1	19	1	1		1	1	0	1	0
1568	2	2011-06-08	72	1	1		0	0	0	1	1	1	0	1	0	0	0	0	0	0	0	0	2	4	0	1	0	0	0			0	2	0	23	1		1	11	1	13	1	1		1	1	0	1	0
1605	2	2011-06-19	60	1	1		0	0	0	0	0	0	0	0	0	0	0	0	0	0	0	0	3	0	0	1	0	0	0			0	1	0	10	6		5	5	1	6	1	0		1	0	0	0
1644	2	2011-07-10	69	1	1		0	0	0	0	1	1	0	0	1	0	0	0	0	0	1	1	3	4	0	0	0	0	0			0	2	3	24	1		4	20	1	20	1	1		1	0	0	0
1674	2	2011-07-29	55	1	1		1	0	1	0	1	0	0	0	0	0	0	0	0	0	0	0	3	2	0	1	0	0	0			0	2	0	5	1		5	0	0	1	0	0		1	0	0	1	0
1694	2	2011-08-07	37	0	1		0	0	0	0	0	0	0	0	0	0	0	1	0	0	0	0	2	0	1	0	1	0	1	1		0	2	0	21	1		4	1	0	1	0	0		1	0	0	0
1705	2	2011-08-13	70	0	1		0	0	0	0	0	0	0	0	0	0	0	0	0	0	0	0	3	0	0	1	0	0	0			1	2	4	28	1		2	12	1	12	1	1		1	0	0	0
1744	2	2011-09-05	52	1	1		0	0	0	0	1	0	0	0	0	0	1	0	0	0	1	0	3	2	0	1	0	0	1	1		1	1	2	16	1		3	2	1	4	1	0		1	0	1	0
1796	2	2011-10-02	75	1	1		0	0	0	0	0	1	0	1	0	0	0	0	0	1	0	0	3	0	0	0	0	0	1	0		0	1	0	14	4		3	0	0	1	0	0		1	0	0	1	0
1801	2	2011-10-12	52	1	1		1	0	1	0	0	0	0	0	0	0	0	0	0	0	0	0	2	6	0	0	0	0	0			0	2	0	9	99		2	0	0	1	0	0		1	0	0	0
1835	2	2011-11-05	66	1	1		0	0	0	0	0	0	1	0	0	1	0	0	0	0	0	0	2	5	0	0	0	0	0			0	2	0	21	1		2	1	0	1	0	0		1	0	0	0
1864	2	2011-11-29	72	0	1		1	0	1	0	0	0	0	0	0	1	0	0	0	0	0	0	3	3	0	0	0	0	0			0	2	1	12	99		2	1	0	1	0	0		1	1	0	0
1865	2	2011-11-26	75	1	2		0	0	0	0	0	0	0	0	0	0	0	0	0	0	0	0	3	1	0	1	0	0	0			0	1	0	11	98		5	0	0	1	0	0		1	0	0	1	0
1879	2	2011-12-07	69	0	2		0	0	0	0	0	1	0	0	0	0	0	0	0	0	0	0	3	0	0	0	0	0	0			0	2	0	19	8		4	17	1	17	1	1		1	0	1	1	0
1961	2	2012-01-25	53	1	1		1	0	1	0	1	1	0	0	0	0	0	0	0	0	0	0	2	8	0	0	0	0	0			0	2	0	9	98		2	0	0	1	0	0		0	0	0	0
2067	2	2012-03-28	58	0	2		1	0	0	0	0	0	0	0	0	0	0	0	0	0	0	0	2	6	0	0	1	0	0			0	2	1	17	5		5	0	0	1	0	0		1	0	0	1	0
2071	2	2012-04-03	67	0	1		0	0	0	0	0	0	0	0	0	0	0	0	0	0	0	0	3	0	0	1	0	0	0			0	1	0	9	1		4	1	0	1	0	0		0	0	0	0
2072	2	2012-04-03	63	0	1		1	0	0	0	0	1	0	0	0	0	0	0	0	0	0	0	3	2	0	1	0	0	0			0	2	1	14	1		4	6	1	7	1	1		1	1	0	1	0
2083	2	2012-04-14	53	0	1		1	0	0	0	0	0	0	0	0	0	0	0	0	0	0	0	2	6	0	0	1	0	1	0		0	4	2	18	99		3	0	0	1	0	0		1	0	0	1	0
2085	2	2012-04-13	52	1	2		0	0	1	0	0	1	0	0	0	0	0	0	0	0	0	0	3	0	0	0	0	0	0			0	2	0	12	98		5	0	0	1	0	0		1	0	0	1	0
3021	2	2013-04-11	79	1	1		0	0	0	1	0	1	0	0	0	0	0	0	0	0	0	0	3	3	0	0	0	0	0			0	2	1	18	7		2	40	1	40	1	1		1	1	0	1	0
3037	2	2013-04-27	75	0	1		1	0	0	0	0	0	0	0	0	0	0	0	0	0	0	0	2	6	0	0	0	0	0			0	2	0	13	1		5	0	0	1	0	0		1	0	0	1	0
3042	2	2013-05-01	20	0	1		0	1	0	0	0	0	0	0	0	0	0	1	0	0	0	0	1	2	0	0	0	0	1	1		1	2	0	24	3		2	3	1	3	1	0		1	0	0	1	0
3067	2	2013-05-13	57	1	1		0	0	0	0	0	0	0	0	0	0	0	0	0	0	0	0	3	0	0	0	0	0	0			0	1	0	8	98		4	0	0	1	0	0		1	0	0	0
3073	2	2013-05-16	78	1	1		0	0	0	0	1	0	0	0	0	0	0	0	0	0	0	0	3	1	0	0	0	0	1	0		1	1	4	28	1		4	0	0	1	0	0		0	0	0	0
3091	2	2013-05-29	48	1	2		0	0	0	0	1	1	0	0	1	0	1	0	0	0	0	0	2	3	0	0	0	0	1	1		0	1	0	14	80		5	0	0	1	0	0		1	0	0	1	0
3115	2	2013-06-21	51	1	1		0	0	0	0	0	0	1	0	0	1	0	0	0	0	0	0	3	5	0	1	0	0	0			0	2	0	10	1		4	11	1	14	1	1		1	0	0	0
3144	2	2013-07-03	78	1	1		0	0	0	1	1	1	0	0	0	0	0	0	0	0	0	0	3	5	0	0	0	0	1	0		1	2	1	16	3		1	0	0	1	0	0		1	0	0	1	0
3150	2	2013-07-05	70	1	1		1	0	1	0	0	0	0	0	0	0	0	0	0	0	0	0	3	2	0	1	0	0	0			0	3	2	20	6		1	7	1	8	1	1		0	0	0	0
3178	2	2013-07-20	68	1	1		1	0	0	0	0	0	0	0	0	0	0	0	0	0	0	0	3	2	0	1	0	0	0			0	1	0	14	1		5	3	1	6	1	0		0	0	0	0
3228	2	2013-08-15	55	1	1		1	0	1	0	0	0	1	0	0	0	0	0	0	0	0	0	2	8	0	0	0	0	0			0	2	0	8	99		4	5	1	5	1	0		1	1	0	0
3239	2	2013-08-25	81	1	1		1	0	0	0	0	0	0	0	0	0	0	0	0	0	0	0	3	2	0	1	0	0	1	0		1	2	3	16	1		2	5	1	5	1	0		0	0	0	0
3244	2	2013-08-28	45	1	1		0	1	0	0	1	1	0	0	0	0	0	1	0	0	0	0	2	4	0	0	0	0	1	1		1	2	0	10	2		2	0	0	1	0	0		1	0	0	1	0
3255	2	2013-09-03	64	1	1		1	0	0	0	0	0	1	0	0	1	0	0	0	0	0	0	2	5	0	0	0	0	1	0		1	2	3	27	1		3	3	1	4	1	0		0	0	0	0
3261	2	2013-09-07	33	1	1		0	0	0	0	1	0	0	0	0	0	0	0	0	0	0	0	3	1	0	1	0	0	0			0	2	0	11	1		2	3	1	3	1	0		1	0	0	0
3270	2	2013-09-12	33	1	1		1	0	0	0	0	1	0	0	1	0	0	0	0	1	0	0	2	8	0	0	0	0	0			0	1	0	19	80		2	8	1	8	1	1		1	0	0	1	0
3288	2	2013-09-16	79	0	1		0	0	0	0	1	1	0	0	1	0	0	0	0	0	0	0	2	4	0	0	0	0	0			0	2	0	21	8		2	24	1	28	1	1		1	0	1	0
3325	2	2013-10-02	65	1	1		0	0	1	0	1	1	0	0	0	0	0	0	0	0	0	0	3	1	0	1	0	0	0			0	1	0	14	99		4	5	1	5	1	0		1	1	0	1	0
3376	2	2013-11-03	57	1	1		1	0	0	0	0	0	0	0	0	0	0	0	0	0	0	0	2	6	0	0	0	0	0			0	2	0	14	98		4	1	0	1	0	0		0	0	0	1	0
3398	2	2013-11-22	53	0	1		1	0	0	0	0	0	0	0	0	0	0	0	0	0	0	0	3	2	1	0	1	0	1	0		1	2	3	25	6		3	1	0	1	0	0		1	0	0	1	0
3401	2	2013-11-29	58	1	2		1	0	1	0	1	1	0	0	0	0	0	0	0	0	0	0	2	7	0	0	0	0	0			0	1	0	11	99		5	0	0	1	0	0		0	0	0	0
3541	2	2013-12-25	36	1	1		0	0	0	1	0	0	0	0	0	0	0	0	0	1	0	0	3	3	0	0	0	0	0			0	1	0	5	99		2	0	0	1	0	0		1	0	1	1	0
3595	2	2014-01-24	75	0	1		0	0	0	0	1	1	0	0	1	0	0	0	0	0	0	1	2	5	0	1	0	0	0			0	3	3	26	1		2	1	0	1	0	0		1	1	0	1	0
3647	2	2014-03-06	51	1	1		0	0	0	0	0	0	0	0	0	0	1	0	0	0	0	0	3	0	0	1	0	0	1	1		1	1	2	15	1		4	0	0	1	0	0		1	0	0	1	0
3655	2	2014-03-12	72	1	1		1	0	1	0	0	0	0	0	0	0	0	0	0	0	0	0	2	6	0	0	0	0	0			0	2	0	11	99		2	1	0	1	0	0		1	0	0	1	0
3658	2	2014-03-13	23	1	1		0	0	0	0	0	0	0	0	0	0	0	0	0	0	0	0	3	0	0	0	0	0	0			1	2	4	17	99		3	0	0	1	0	0		0	0	0	1	0
3665	2	2014-03-17	52	1	1		1	0	0	0	0	0	1	0	0	1	0	0	0	0	0	0	2	7	0	1	0	0	1	0		0	4	2	15	6		7	0	0	1	0	0		1	0	0	1	0
3713	2	2014-04-18	55	0	1		0	0	0	0	1	1	0	0	0	0	1	0	0	0	0	0	3	1	0	0	0	0	1	1		1	2	5	29	1		3	0	0	1	0	0		0	0	0	0
3729	2	2014-04-25	77	1	1		1	0	0	0	1	1	0	0	0	0	0	0	0	0	0	0	3	4	0	1	0	0	0			0	2	0	17	1		3	0	0	1	0	0		1	0	0	1	0
3738	2	2014-05-03	42	1	1		0	0	0	0	0	0	0	0	1	0	1	0	0	0	0	0	2	5	0	0	0	1	1	1		0	2	0	12	1		6	7	1	7	1	1		0	0	0	0
3742	2	2014-05-08	70	1	2		0	0	0	1	1	1	0	0	1	0	1	0	0	0	0	1	3	3	0	0	0	0	0			0	1	1	24	1		2	9	1	9	1	1		1	0	0	1	0
3767	2	2014-05-18	65	1	1		0	0	0	1	0	1	0	0	0	0	0	0	0	0	0	1	3	0	0	1	0	0	0			0	2	1	15	6		2	1	0	1	0	0		1	1	0	1	0
3957	2	2014-10-03	51	0	1		0	0	1	0	1	1	1	0	0	0	0	0	0	0	0	0	3	2	0	0	0	1	1	0		1	3	6	19	98		2	3	1	4	1	0		1	0	0	0
3996	2	2014-10-24	52	0	1		1	0	0	0	0	0	0	0	0	0	0	0	0	0	0	0	2	2	0	0	0	0	0			0	3	2	22	98		3	4	1	4	1	0		0	0	0	0
4110	2	2014-12-30	92	0	2		0	0	1	1	0	1	0	0	0	0	0	0	0	1	1	1	2	3	0	0	0	0	1	0		0	1	1	19	99		2	1	0	1	0	0		1	0	0	1	0
4200	2	2015-03-09	62	1	1		0	0	0	0	0	0	0	0	0	0	1	0	0	0	0	0	3	3	0	1	0	0	1	1		1	1	2	15	99		3	1	0	1	0	0		1	0	0	0
4204	2	2015-03-16	55	1	1		0	0	0	0	1	0	0	0	0	0	0	0	0	0	0	0	2	2	0	1	0	0	0			1	2	2	17	3		1	1	0	1	0	0		1	0	0	0
4292	2	2015-05-24	64	0	1		1	0	1	0	0	0	0	0	0	0	0	0	0	0	0	0	3	2	0	0	0	0	1	0		0	2	0	17	99		16	1	0	1	0	0		0	0	0	0
4351	2	2015-07-24	22	0	1		0	0	0	0	0	0	0	0	0	0	0	0	0	0	0	1	2	3	0	0	0	0	0			1	4	4	38	99		1	0	0	1	0	0		0	1	0	0
4380	2	2015-08-06	56	1	1		0	0	0	0	1	0	0	0	0	1	1	0	0	0	0	0	2	4	0	0	0	0	1	0		0	4	2	17	1		4	8	1	8	1	1		1	1	0	1	0
4392	2	2015-08-15	69	1	1		1	0	0	0	0	0	0	0	0	0	0	0	0	0	0	0	2	2	0	0	0	0	0			0	2	0	15	98		4	1	0	1	0	0		1	0	0	1	0
4426	2	2015-09-04	79	1	1		1	0	0	1	0	0	0	0	0	0	0	0	0	0	0	0	2	5	0	0	0	0	1	0		0	4	2	24	1		2	1	0	1	0	0		1	0	0	1	0
4431	2	2015-09-09	39	1	1		0	0	0	0	0	0	0	0	0	0	0	0	0	0	0	0	3	1	0	0	0	0	1	0		1	4	4	23	1		5	1	0	1	0	0		0	0	0	0
4435	2	2015-09-15	55	1	2		1	0	0	0	0	0	1	0	0	1	0	0	0	0	0	0	2	3	0	0	1	0	0			0	2	1	15	99		3	1	0	1	0	0		1	0	0	1	0
4450	2	2015-10-04	51	0	3		0	0	0	0	0	0	0	0	0	0	0	0	0	0	0	0	3	0	0	0	0	0	0			0	1	0	4	99		4	1	0	1	0	0		1	0	0	1	0
4469	2	2015-10-26	56	1	1		0	0	0	0	0	0	1	0	0	1	1	0	0	0	0	0	2	1	0	1	0	0	1	0		1	1	0	11	99		3	1	0	1	0	0		1	0	0	1	0
4479	2	2015-11-06	66	0	1		1	0	0	0	0	0	0	0	0	0	0	0	0	0	0	1	2	2	0	0	0	0	1	0		0	4	2	20	3		2	1	0	1	0	0		0	0	0	0
4565	2	2016-01-25	54	1	1		0	0	0	1	1	1	1	0	0	0	1	0	0	0	0	0	2	5	0	1	0	0	1	1		0	2	0	15	3		3	1	0	1	0	0		1	0	0	1	0
4574	2	2016-02-01	50	1	1		1	0	0	0	0	0	0	0	0	1	1	0	0	0	0	0	3	3	0	1	0	0	1	0		1	2	0	21	6		3	1	0	1	0	0		1	0	0	0
4592	2	2016-02-14	43	1	1		0	0	0	0	0	0	0	0	0	0	0	0	0	0	0	1	2	2	0	0	0	0	1	0		1	3	2	23	99		1	1	0	1	0	0		1	1	0	1	0
4598	2	2016-02-19	40	1	2		0	0	0	0	0	0	1	0	0	1	0	0	0	0	0	0	3	3	0	0	0	0	0			1	3	1	15	2		3	1	0	1	0	0		0	0	0	0
4624	2	2016-03-19	79	0	1		1	0	1	0	1	1	0	0	0	0	0	0	0	0	0	0	3	5	0	0	0	0	0			0	2	1	16	99		4	0	0	1	0	0		1	0	0	1	0
4779	2	2016-07-19	62	0	1		1	0	1	0	1	0	0	0	0	0	0	0	0	0	0	0	2	6	0	0	0	0	0			0	1	0	11	98		1	2	1	2	0	0		0	0	0	0
4796	2	2016-08-01	66	0	1		0	0	0	0	1	1	0	0	0	0	0	0	0	0	0	0	3	3	0	1	0	0	0			0	2	1	9	1		2	0	0	3	1	0		0	0	0	1	0
4804	2	2016-08-09	82	1	1		0	0	0	1	1	0	0	0	0	0	0	0	0	0	1	0	2	3	0	0	0	0	0			0	2	0	20	1		4	0	0	1	0	0		1	0	0	1	0
4964	2	2017-01-13	52	1	1		0	0	0	1	1	0	0	0	0	0	0	0	0	0	0	0	2	2	1	0	0	0	1	0		0	2	0	14	1		2	1	0	1	0	0		0	0	0	1	0
4971	2	2017-01-21	76	1	1		1	0	0	0	1	0	0	0	0	0	0	0	0	0	0	0	3	3	0	0	0	0	0			0	1	0	12	99		3	0	0	1	0	0		1	0	0	1	0
5019	2	2017-03-10	53	1	1		0	0	0	1	1	1	0	0	1	0	0	0	0	0	1	0	2	5	0	1	0	0	1	0		0	2	1	21	4		3	1	0	1	0	0		1	0	0	1	0
5030	2	2017-03-15	48	1	1		0	0	0	0	0	0	0	0	0	0	0	0	0	0	0	0	2	2	0	0	0	0	0			0	2	1	22	1		1	1	0	6	1	0		1	0	1	1	0
5111	2	2017-06-03	31	1	1		0	1	0	0	0	0	0	0	0	0	0	0	0	0	0	0	1	2	0	0	1	0	1	0		0	2	1	13	1		3	0	0	1	0	0		1	0	0	1	0
5130	2	2017-06-19	77	1	2		0	0	0	0	1	0	0	0	1	0	0	0	0	0	0	0	2	3	0	0	0	0	1	0		0	1	0	14	7		3	3	1	4	1	0		1	1	0	0
5137	2	2017-06-24	59	1	1		0	0	0	1	1	0	0	0	0	0	0	0	0	0	0	0	3	2	0	1	0	0	0			0	2	3	15	1		2	0	0	1	0	0		1	0	0	1	0
5765	2	2019-03-05	63	1	1		1	0	0	0	0	0	0	0	0	1	0	0	0	0	0	0	3	0	0	0	0	0	0			0	2	0	7	98		5	0	0	1	0	0		1	0	0	1	1
5806	2	2019-04-24	36	0	1		1	0	0	0	0	0	0	0	0	0	0	0	0	0	0	0	3	2	0	0	0	0	0			0	2	1	12	98		2	66	1	68	1	1		1	1	1	1	0
6019	2	2020-01-09	84	1	1		1	0	0	0	0	1	0	0	0	1	0	0	0	0	0	0	2	5	0	0	1	0	0			0	1	0	11	99		3	0	0	1	0	0		1	0	0	1	0
6074	2	2020-04-27	68	0	2		0	0	0	0	1	0	0	0	1	0	0	0	0	0	0	0	2	4	0	0	0	0	0			0		1	23	80		9	0	0	1	0	0		0	0		0
6982	2	2023-04-12	64	1	2		0	0	0	0	0	0	0	0	0	0	0	0	0	0	0	0	3	0	0	1	0	0	1	1		1	2	0	7	3		2	5	1	5	1	0		0	0	0	1	0
23	1	2008-08-06	55	1	1		1	0	0	0	1	0	0	0	0	1	1	0	0	0	0	0	2	7	0	0	1	0	1	1		0	2	1	15	2		3	7	1	9	1	1		1	0	0	0
28	1	2008-08-04	56	0	1		0	1	0	0	0	1	0	0	0	0	0	1	0	0	0	0	1	2	0	0	1	0	1	1		0	4	2	16	1		4	7	1	7	1	1		0	0	0	0
29	1	2008-09-03	59	1	2		0	0	0	0	1	0	1	0	0	0	0	0	0	0	0	0	3	1	0	0	0	0	0			0	4	2	16	8		3	1	0	1	0	0		1	0	1	1	0
32	1	2008-08-20	73	1	1		0	0	0	0	1	1	0	0	0	0	0	0	0	0	1	0	3	3	0	0	0	0	0			0	4	13	45	1		3	3	1	4	1	0		1	0	0	0
34	1	2008-08-22	69	1	1		0	0	0	0	1	1	0	0	0	0	0	0	0	0	0	0	3	3	0	0	0	0	1	0		0	2	0	25	99		4	0	0	1	0	0		0	0	0	1	0
39	1	2008-09-01	72	1	1		1	0	1	0	0	1	0	0	0	0	0	0	0	0	0	0	2	5	0	1	0	0	0			1	4	2	22	1		3	1	0	1	0	0		1	0	0	0
45	1	2008-09-06	55	1	2		1	0	0	0	0	0	0	0	0	0	0	0	0	0	0	0	3	2	0	0	0	0	0			1	4	4	20	1		2	0	0	1	0	0		0	0	0	0
50	1	2008-09-11	65	1	2		1	0	0	0	0	0	0	0	0	0	0	0	0	0	0	0	3	2	0	0	0	0	0			0	2	1	9	8		2	17	1	18	1	1		1	0	1	0
51	1	2008-09-11	64	1	1		0	0	0	0	0	0	0	0	0	0	0	0	0	0	0	0	3	0	0	0	0	0	0			0	2	1	12	6		2	1	0	3	1	0		1	0	0	0
52	1	2008-09-12	75	0	1		0	0	0	0	1	0	0	0	1	0	0	0	0	0	1	0	3	3	0	0	0	0	0			1	4	6	28	1		5	6	1	6	1	0		0	0	0	0
67	1	2008-09-20	73	0	1		0	0	0	0	1	0	0	0	0	0	0	0	0	1	0	0	3	2	0	0	1	0	1	0		1	4	4	32	99		2	0	0	1	0	0		1	0	0	0
69	1	2008-09-22	69	1	2		1	0	0	0	1	0	0	0	0	1	0	0	0	0	0	0	2	6	0	0	0	0	0			0	2	0	21	4		3	18	1	19	1	1		1	0	0	1	0
101	1	2008-10-13	85	1	2		1	0	0	0	0	1	0	0	0	0	0	0	0	0	1	0	3	3	0	0	0	0	0			0	2	4	18	7		3	12	1	13	1	1		1	1	0	1	1
102	1	2008-10-14	74	0	1		1	0	0	0	1	1	0	0	0	0	0	0	0	0	0	0	3	3	0	1	0	0	0			0	2	1	15	1		8	0	0	1	0	0		1	0	0	0
106	1	2008-10-18	52	1	1		0	0	0	0	0	0	0	0	0	0	0	0	0	0	0	0	3	2	0	0	0	0	1	0		1	4	6	31	1		3	10	1	13	1	1		1	0	0	1	0
112	1	2008-10-23	60	0	2		0	0	0	0	0	1	0	0	1	0	0	0	0	0	0	0	3	2	0	0	0	0	0			0	2	2	17	80		7	1	0	1	0	0		1	0	0	0
131	1	2008-11-04	38	0	1		0	1	0	0	0	0	0	0	0	0	0	1	0	0	0	0	1	2	1	0	1	0	1	1		0	2	1	12	99		1	6	1	6	1	0		1	0	0	1	0
148	1	2008-11-20	56	1	2		0	1	0	0	0	1	0	0	0	0	0	0	0	0	0	0	1	2	0	0	0	0	0			0	2	0	13	99		5	0	0	1	0	0		1	0	0	0
152	1	2008-11-25	75	0	1		1	0	0	0	1	1	0	0	0	0	0	0	0	0	0	0	3	3	0	1	0	0	0			0	2	0	17	1		3	4	1	7	1	1		1	1	0	1	0
168	1	2008-12-04	73	1	1		1	0	0	0	0	0	0	0	0	0	0	0	0	0	0	0	2	7	0	0	1	0	0			1	4	6	32	1		4	0	0	1	0	0		0	0	0	0
171	1	2008-12-09	60	1	1		0	0	0	0	0	0	0	0	0	1	1	0	0	0	0	0	2	3	0	0	0	0	1	1		0	2	1	19	1		6	1	0	1	0	0		1	0	0	0
172	1	2008-12-09	76	1	1		0	1	0	0	0	0	0	0	0	0	0	0	0	0	1	0	1	2	0	0	0	0	0			1	4	6	40	1		3	1	0	1	0	0		1	0	0	0
179	1	2008-12-11	71	1	1		1	0	0	0	1	0	0	1	0	1	0	0	0	0	0	0	2	7	0	0	0	0	0			0	3	1	24	99		4	0	0	1	0	0		1	0	0	0
191	1	2008-12-19	59	1	1		1	0	0	0	0	0	0	0	0	0	0	0	0	0	0	0	3	3	0	1	1	0	0			0	2	0	8	1		4	0	0	1	0	0		1	0	0	0
192	1	2008-12-18	61	1	1		1	0	0	0	1	0	0	0	0	0	0	0	0	0	1	0	2	5	0	0	0	0	1	0		1	4	6	39	3		4	1	0	1	0	0		0	0	0	0
194	1	2008-12-27	87	0	1		0	0	1	0	0	0	0	0	0	0	0	0	0	0	1	0	3	1	0	0	0	0	0			0	2	0	13	1		3	0	0	1	0	0		1	0	0	0
195	1	2008-12-29	52	0	1		0	0	0	0	1	0	0	0	0	0	0	0	0	0	0	0	3	1	0	0	0	0	0			0	2	2	13	1		2	5	1	5	1	0		1	0	0	1	0
196	1	2008-12-28	68	0	1		0	0	0	0	0	0	0	0	1	0	0	0	0	1	0	0	2	2	0	0	0	0	1	0		1	4	12	47	1		3	1	0	1	0	0		1	0	0	1	0
208	1	2009-01-07	65	1	2		1	0	0	0	0	0	0	0	0	0	0	0	0	0	0	0	2	6	0	0	1	0	0			0	3	1	20	99		3	0	0	1	0	0		0	0	0	0
209	1	2009-01-04	75	0	1		0	0	0	0	1	0	0	0	0	0	0	0	1	0	1	0	3	3	0	0	0	0	0			0	2	2	21	99		5	0	0	1	0	0		1	0	0	0
211	1	2009-01-09	71	0	1		0	0	0	1	1	1	0	0	0	0	0	0	0	0	0	0	3	0	0	1	0	0	0			0	4	2	17	6		1	0	0	2	0	0		1	0	0	0
215	1	2009-01-08	71	1	2		1	0	0	0	0	1	0	0	0	1	0	0	0	0	0	0	2	3	0	1	0	0	0			0	3	1	28	1		4	15	1	16	1	1		1	0	0	1	1
230	1	2009-01-22	66	1	3		0	0	0	0	1	1	0	0	0	0	0	0	0	0	0	0	3	1	0	0	0	0	0			0	2	0	6	7		3	16	1	17	1	1		1	0	0	0
238	1	2009-01-29	64	0	2		0	1	0	0	0	0	0	0	0	0	0	0	0	0	0	0	2	2	0	0	1	0	0			0	4	4	20	1		1	2	1	3	1	0		1	0	0	0
259	1	2009-01-20	56	1	2		0	0	0	0	1	1	0	0	1	0	0	0	0	0	0	0	2	6	0	0	0	0	0			1	4	2	23	1		4	19	1	19	1	1		1	1	0	1	0
264	1	2009-02-13	64	0	3		0	1	0	0	0	1	0	0	0	0	0	0	0	0	0	0	1	2	0	0	1	0	0			0	3	2	18	99		1	3	1	4	1	0		1	0	0	1	0
272	1	2009-02-21	65	1	1		1	0	0	0	1	1	0	0	0	0	0	0	0	0	0	0	3	3	0	0	0	0	0			0	1	0	8	1		4	0	0	1	0	0		1	0	0	1	1
275	1	2009-02-25	75	1	2		0	0	0	0	1	1	0	0	1	0	0	0	0	0	1	0	2	4	0	0	0	0	0			0	2	0	18	1		3	16	1	16	1	1		1	0	0	1	0
286	1	2009-03-03	34	0	1		0	0	0	0	0	0	1	0	0	1	0	0	0	0	0	0	2	3	0	0	0	0	0			1	3	5	17	3		3	1	0	1	0	0		1	0	0	1	0
287	1	2009-03-04	70	1	1		1	0	0	0	1	0	0	1	0	1	0	0	0	0	1	1	2	6	0	1	0	0	0			0	2	0	22	6		2	1	0	1	0	0		1	0	0	1	0
295	1	2009-03-14	25	0	3		0	0	0	1	0	0	0	0	0	0	0	0	0	0	0	0	3	0	0	0	0	0	0			0	2	2	6	4		2	6	1	8	1	1		1	1	0	1	0
299	1	2009-03-10	68	1	1		0	0	0	1	0	1	0	0	0	0	0	0	0	0	0	0	3	1	0	0	0	0	0			1	4	8	23	1		1	0	0	1	0	0		1	0	0	0
303	1	2009-03-18	52	0	2		0	0	0	0	0	0	0	0	1	0	0	0	0	0	0	0	2	2	0	0	0	0	0			0	2	0	11	80		3	5	1	7	1	1		1	1	0	1	0
309	1	2009-03-20	73	1	1		1	0	0	0	0	0	0	0	0	1	0	0	0	0	0	0	3	5	0	1	0	0	0			1	2	1	20	6		1	0	0	1	0	0		1	0	0	0
312	1	2009-03-24	55	1	1		0	0	0	0	1	1	0	1	0	1	0	0	0	0	0	0	2	7	0	0	0	0	0			0	2	2	19	2		2	0	0	1	0	0		1	0	0	1	0
314	1	2009-03-26	64	0	2		0	1	0	0	0	0	0	0	1	0	0	0	0	0	0	0	2	2	0	0	1	0	0			0	4	4	28	1		2	9	1	9	1	1		1	1	0	0
324	1	2009-03-31	49	0	1		0	0	0	0	1	0	0	0	0	0	0	0	0	0	0	0	2	2	0	0	0	0	1	0		0	3	5	29	3		2	1	0	1	0	0		0	0	0	0
340	1	2009-04-11	73	0	1		0	1	0	0	1	1	0	0	0	0	0	0	0	0	1	0	3	3	0	0	0	0	0			0	2	3	17	3		4	0	0	1	0	0		1	0	0	0
345	1	2009-04-15	58	1	1		0	1	0	1	1	1	0	0	0	0	0	0	0	0	0	0	2	4	0	0	0	0	1	0		0	4	12	38	3		3	2	1	4	1	0		1	0	0	0
346	1	2009-04-17	66	1	1		0	0	0	1	1	1	0	0	0	0	0	0	0	0	1	0	3	3	0	0	0	0	0			0	2	1	34	1		3	0	0	1	0	0		1	1	0	1	0
350	1	2009-04-21	77	1	2		1	0	0	0	0	0	0	0	0	0	0	0	1	0	0	0	3	3	0	0	0	0	0			0	2	0	22	3		3	0	0	1	0	0		0	0	0	0
353	1	2009-04-22	60	1	1		0	1	0	0	1	1	0	0	0	0	0	0	0	0	0	0	2	3	0	0	1	0	1	0		0	1	0	15	2		5	0	0	1	0	0		1	0	0	0
362	1	2009-04-24	70	1	1		1	0	0	0	0	1	0	0	0	0	0	0	1	0	0	0	3	3	0	0	0	0	1	0		1	2	1	13	1		3	2	1	4	1	0		1	0	0	1	0
367	1	2009-05-01	53	0	2		0	0	0	0	1	1	0	0	1	0	0	0	0	0	0	0	2	4	0	0	0	0	0			0	4	5	30	8		3	0	0	1	0	0		1	0	1	1	0
372	1	2009-05-04	71	1	1		0	0	0	0	1	0	0	0	0	0	0	0	0	0	1	0	3	3	0	1	0	0	0			0	2	1	12	6		5	30	1	30	1	1		1	0	0	0
373	1	2009-05-05	88	0	1		0	0	0	0	0	0	0	0	0	0	0	0	0	1	0	0	3	1	0	1	0	0	0			1	4	3	26	1		4	8	1	8	1	1		1	0	0	0
375	1	2009-05-07	63	1	1		1	0	0	0	0	0	0	0	0	1	0	0	0	0	1	0	2	5	0	0	0	0	0			0	1	0	18	6		2	3	1	3	1	0		0	0	0	1	0
383	1	2009-05-12	48	0	1		1	0	0	0	0	0	0	0	0	0	0	0	0	0	0	0	2	6	0	0	1	0	0			0	2	0	14	1		1	6	1	7	1	1		1	0	0	0
387	1	2009-05-14	65	1	1		1	0	1	0	0	1	0	0	0	0	0	0	0	0	0	0	3	2	0	1	0	0	0			0	2	1	12	1		4	27	1	28	1	1		1	0	0	1	0
397	1	2009-05-15	49	0	1		0	1	0	0	0	0	0	0	0	0	0	1	0	0	0	0	1	2	1	0	0	0	1	0		0	2	1	16	1		4	0	0	1	0	0		0	0	0	0
403	1	2009-05-16	63	1	1		1	0	0	0	0	0	1	0	0	0	0	0	0	0	0	0	2	2	0	1	0	0	0			1	4	6	18	1		5	1	0	1	0	0		1	0	0	0
406	1	2009-05-20	28	1	1		0	0	0	0	0	0	0	0	0	0	0	0	0	0	0	0	3	0	0	1	0	0	0			0	2	0	11	4		3	0	0	1	0	0		1	0	0	0
407	1	2009-05-19	69	0	1		1	0	0	0	0	0	0	0	0	0	0	0	0	0	0	0	3	2	0	1	0	0	0			0	3	1	21	1		6	17	1	18	1	1		1	0	0	1	0
422	1	2009-05-25	40	1	1		0	0	0	0	0	0	0	0	0	0	1	0	0	0	0	0	3	3	0	0	0	0	1	1		0	2	0	18	99		2	1	0	3	1	0		1	0	0	0
432	1	2009-06-03	74	0	2		0	0	0	0	1	1	0	0	0	0	0	0	0	0	1	0	3	2	0	0	0	0	0			0	1	0	11	99		2	0	0	1	0	0		0	0	0	1	0
443	1	2009-06-08	48	0	1		1	0	0	0	0	0	0	0	0	0	0	0	0	0	0	0	2	6	1	0	1	0	0			0	2	2	16	5		3	2	1	4	1	0		1	0	0	1	0
460	1	2009-06-17	23	1	1		0	0	0	1	0	0	0	0	0	0	0	0	0	0	0	0	3	1	0	0	0	0	0			1	1	1	5	98		3	1	0	1	0	0		1	0	0	0
471	1	2009-06-24	71	1	1		1	0	0	0	0	0	0	0	0	0	0	0	0	0	0	0	2	3	0	0	0	0	0			1	3	4	29	3		3	1	0	1	0	0		0	0	0	0
476	1	2009-06-29	62	1	1		1	0	0	0	1	1	1	0	0	1	0	0	0	0	0	0	2	6	0	0	1	0	0			0	2	1	16	98		2	0	0	1	0	0		1	0	0	1	0
477	1	2009-06-29	90	0	1		0	0	0	0	0	1	0	0	0	0	0	0	0	0	0	0	3	1	0	0	0	0	0			1	2	3	21	1		3	3	1	4	1	0		1	0	0	1	0
479	1	2009-06-30	26	1	1		0	1	0	0	0	0	0	0	0	0	0	1	0	0	0	0	1	2	1	0	1	0	1	0		0	2	0	15	1		2	5	1	6	1	0		1	0	0	1	0
488	1	2009-07-05	64	1	1		1	0	0	0	0	1	0	0	0	0	0	0	0	0	0	0	3	2	0	1	0	0	0			0	2	1	8	1		8	0	0	1	0	0		0	0	0	0
494	1	2009-07-10	76	0	1		1	0	0	0	1	0	0	0	0	0	0	0	0	0	0	0	3	3	0	1	0	0	0			0	2	1	17	1		6	1	0	1	0	0		0	0	0	0
496	1	2009-07-10	56	1	1		0	0	0	0	0	1	0	0	0	0	0	0	0	0	0	0	3	1	0	0	0	0	0			1	4	4	17	1		1	2	1	2	0	0		1	0	0	1	0
500	1	2009-07-14	62	0	1		0	1	0	0	1	0	0	0	0	0	0	0	0	1	0	0	2	5	0	0	0	0	1	0		0	1	0	10	2		3	0	0	1	0	0		1	0	0	1	0
504	1	2009-07-15	74	0	1		0	0	0	1	1	1	0	0	0	0	0	0	0	0	0	0	3	5	0	1	0	0	0			0	2	1	25	2		3	0	0	1	0	0		1	0	0	0
507	1	2009-07-16	43	1	1		0	1	0	0	0	0	0	0	0	0	0	0	0	0	0	0	1	2	1	0	1	0	0			0	2	1	16	99		3	0	0	1	0	0		0	0	0	0
508	1	2009-07-17	59	1	1		0	1	0	0	0	0	0	0	0	1	0	0	0	0	0	0	2	10	0	0	0	0	0			0	2	0	14	1		3	3	1	4	1	0		0	0	0	0
509	1	2009-07-15	55	1	1		1	0	0	0	1	0	0	0	0	0	0	0	0	0	0	0	3	3	0	0	0	0	0			0	1	1	6	2		6	0	0	1	0	0		1	0	0	1	0
512	1	2009-07-17	54	1	1		1	0	0	0	1	1	0	0	0	0	0	0	0	0	0	0	3	3	0	1	0	0	0			0	2	0	12	6		1	0	0	1	0	0		0	0	0	0
515	1	2009-07-17	51	1	3		0	0	0	0	1	0	0	0	0	0	0	0	1	0	0	0	3	2	0	0	0	0	0			0	2	0	12	3		2	0	0	1	0	0		1	0	0	1	0
520	1	2009-04-30	64	1	1		1	0	0	0	1	1	0	1	0	1	0	0	0	0	0	0	2	8	0	1	0	0	0			0	2	0	20	99		4	0	0	1	0	0		1	0	0	0
526	1	2009-07-23	69	1	1		1	0	0	0	0	1	0	0	0	0	0	0	0	0	0	0	3	2	0	0	0	0	0			1	4	5	22	3		4	0	0	1	0	0		1	0	0	0
527	1	2009-07-23	59	0	1		0	0	0	1	0	0	0	1	0	0	0	0	0	1	0	0	2	5	0	0	0	0	0			1	3	4	27	1		3	3	1	4	1	0		1	0	0	0
533	1	2009-08-03	66	1	2		0	0	0	1	0	0	0	0	0	0	0	0	0	0	0	0	3	2	0	1	0	0	0			0	1	1	10	6		1	15	1	16	1	1		1	0	0	1	0
544	1	2009-08-16	62	1	2		1	0	0	0	1	1	0	0	0	0	0	0	0	0	0	0	3	4	0	1	0	0	0			0	1	0	16	98		3	2	1	4	1	0		1	0	0	1	0
545	1	2009-08-17	71	1	1		0	0	0	0	0	0	1	0	0	0	0	0	0	0	0	0	3	0	0	0	0	0	1	0		1	4	8	39	3		2	1	0	1	0	0		1	0	0	0
549	1	2009-08-14	64	0	1		0	0	0	0	0	1	0	0	1	0	0	0	0	0	1	0	2	2	0	0	0	0	0			1	4	5	15	2		5	2	1	6	1	0		1	0	0	1	0
554	1	2009-08-25	73	1	2		1	0	0	1	0	0	0	1	0	0	0	0	1	0	0	0	2	7	0	1	0	0	0			0	4	2	29	5		3	1	0	1	0	0		1	0	0	0
563	1	2009-09-03	71	0	1		1	0	1	0	0	1	0	0	0	0	0	0	0	0	0	0	3	2	0	1	0	0	0			0	2	0	6	1		6	0	0	1	0	0		0	0	0	0
565	1	2009-09-03	74	0	3		1	0	0	0	1	1	0	0	0	0	0	0	0	0	0	0	3	3	0	0	0	0	0			0	1	1	11	8		2	1	0	3	1	0		1	0	1	1	0
569	1	2009-09-07	61	1	1		0	0	0	0	0	0	1	0	0	1	0	0	0	0	0	0	2	3	0	0	0	0	0			0	1	0	15	4		3	2	1	4	1	0		1	1	0	1	0
572	1	2009-09-08	71	1	2		1	0	0	0	1	1	0	0	0	0	0	0	0	0	1	0	3	3	0	0	0	0	0			0	2	0	12	7		4	10	1	12	1	1		1	1	0	0
577	1	2009-09-11	84	1	1		0	0	0	0	0	1	0	0	0	0	0	0	1	0	1	0	2	2	0	0	0	0	0			0	2	3	27	99		3	0	0	1	0	0		1	0	0	0
579	1	2009-09-10	79	1	2		1	0	0	0	1	1	0	0	0	0	0	0	0	0	1	0	2	3	0	1	0	0	0			1	3	2	15	98		3	0	0	1	0	0		1	0	0	1	0
586	1	2009-09-13	61	1	1		0	1	0	0	0	0	0	0	1	0	0	0	0	0	0	0	2	4	0	0	0	0	0			0	2	0	18	1		3	8	1	11	1	1		1	0	0	1	0
594	1	2009-09-18	55	0	1		0	0	0	0	1	1	0	0	1	1	0	0	0	0	0	0	3	8	0	0	0	0	0			0	1	0	14	99		4	0	0	1	0	0		0	0	0	1	0
595	1	2009-09-18	67	1	1		1	0	0	0	0	0	0	0	0	0	0	0	0	0	0	0	2	2	0	1	0	0	0			1	4	4	24	1		3	1	0	1	0	0		1	0	0	1	0
600	1	2009-09-17	21	1	1		0	0	0	0	0	0	0	0	0	0	0	0	0	0	0	0	3	2	0	1	0	0	0			1	4	7	18	1		1	1	0	1	0	0		1	0	0	0
601	1	2009-09-21	67	1	1		0	1	0	0	0	1	0	0	0	0	0	0	0	0	0	0	2	2	0	0	0	0	0			0	2	0	18	8		5	5	1	8	1	1		1	0	1	1	0
615	1	2009-10-03	83	0	1		1	0	0	0	0	1	0	0	0	0	0	0	0	0	1	0	2	2	0	1	0	0	0			0	2	1	15	1		2	2	1	3	1	0		1	1	0	0
621	1	2009-10-04	84	1	1		0	0	0	1	1	1	0	0	0	0	0	0	0	0	0	0	3	4	0	1	0	0	0			1	2	1	16	1		3	0	0	1	0	0		0	0	0	0
624	1	2009-10-06	85	1	1		1	0	0	0	0	0	0	0	0	0	0	0	0	0	1	0	2	3	0	1	0	0	0			0	1	0	16	3		3	0	0	1	0	0		1	0	0	0
647	1	2009-10-18	60	0	1		0	0	0	0	0	0	0	0	0	0	0	0	0	0	0	0	3	0	0	0	0	0	0			1	2	1	11	1		2	8	1	10	1	1		1	0	0	1	0
661	1	2009-10-25	68	0	2		0	0	0	0	1	1	0	0	1	0	0	0	0	0	1	0	2	5	0	0	0	0	0			0	3	1	21	99		3	1	0	1	0	0		1	0	0	1	0
663	1	2009-10-25	70	1	1		0	1	0	0	0	0	0	0	0	0	0	0	0	0	1	0	2	3	1	0	1	0	1	0		0	4	4	27	99		3	0	0	1	0	0		0	0	0	0
664	1	2009-10-26	39	1	1		1	0	0	0	0	0	0	0	0	0	0	0	0	0	0	0	3	2	0	1	0	0	0			0	2	0	10	1		8	2	1	9	1	1		1	0	0	1	0
678	1	2009-10-29	37	1	1		0	0	1	0	0	1	0	0	1	0	0	0	0	0	1	0	2	3	0	1	0	0	0			0	2	0	19	1		5	5	1	6	1	0		1	0	0	0
681	1	2009-10-31	70	1	2		1	0	1	0	0	0	0	0	0	0	0	0	0	0	0	0	2	2	0	1	0	0	0			1	3	3	13	1		5	1	0	1	0	0		0	0	0	1	0
682	1	2009-11-01	59	1	1		1	0	0	1	0	0	0	0	0	0	0	0	0	0	0	0	3	3	0	1	0	0	0			0	2	1	11	99		5	5	1	6	1	0		1	0	0	0
694	1	2009-11-16	66	1	1		1	0	0	0	0	0	0	0	0	0	0	0	0	0	0	0	3	2	0	0	0	0	0			0	2	0	12	1		4	4	1	5	1	0		1	0	0	1	0
698	1	2009-11-17	66	0	1		1	0	1	0	0	0	0	0	0	0	0	0	0	0	0	0	2	9	0	0	1	0	0			0	2	1	19	2		3	0	0	1	0	0		0	0	0	0
700	1	2009-11-23	50	0	1		0	0	0	0	0	0	0	0	0	0	0	0	0	0	0	0	2	0	0	1	0	0	0			1	4	8	27	1		3	20	1	20	1	1		1	1	0	1	1
707	1	2009-11-27	77	0	1		0	0	0	1	0	1	0	1	0	0	0	0	0	0	1	0	2	5	0	0	0	0	0			0	2	1	19	1		2	6	1	6	1	0		1	0	0	1	0
719	1	2009-12-02	55	0	1		0	0	0	0	0	1	0	0	1	0	0	0	0	0	0	0	3	2	0	1	0	0	0			0	1	0	15	1		3	0	0	1	0	0		1	0	0	1	0
730	1	2009-12-10	70	1	1		1	0	1	0	1	0	1	0	0	1	0	0	0	0	0	0	3	6	0	1	0	0	0			0	2	0	10	1		4	0	0	1	0	0		1	0	0	0
732	1	2009-12-11	81	0	3		0	0	0	0	0	1	0	0	0	0	0	0	0	0	0	0	3	0	0	0	0	0	0			0	2	1	11	7		2	5	1	6	1	0		1	1	0	1	1
741	1	2009-12-17	58	1	1		1	0	0	0	1	1	1	1	0	1	0	0	0	0	0	0	2	13	0	0	0	0	0			1	4	7	25	1		3	15	1	16	1	1		1	0	0	0
752	1	2009-12-25	61	1	1		0	1	0	0	0	0	0	0	1	0	0	0	0	0	0	0	2	2	1	0	1	0	0			0	3	0	29	1		3	8	1	8	1	1		1	0	0	1	0
765	1	2010-01-03	50	1	1		0	0	0	1	0	0	0	0	0	0	0	0	0	0	1	0	3	3	0	0	0	0	1	0		0	4	7	23	7		3	9	1	10	1	1		1	1	0	1	0
791	1	2010-01-21	78	1	1		0	0	0	1	0	1	0	0	0	0	0	0	0	0	0	0	3	3	0	0	0	0	0			1	2	1	10	1		3	0	0	1	0	0		1	0	0	0
805	1	2010-01-29	55	0	2		1	0	0	0	0	0	0	0	0	0	0	0	0	0	0	0	2	6	0	0	1	0	0			0	1	0	5	1		2	0	0	1	0	0		0	0	0	1	0
816	1	2010-02-07	89	0	1		0	0	0	1	1	1	0	0	1	0	0	0	0	0	0	0	2	5	0	0	0	0	0			0	2	2	30	1		2	1	0	3	1	0		0	0	0	0
821	1	2010-02-13	62	1	1		1	0	0	0	0	0	0	0	0	0	0	0	0	0	0	0	3	2	0	1	0	0	0			0	2	1	8	1		3	11	1	14	1	1		1	0	0	0
822	1	2010-02-13	42	0	1		1	0	0	0	0	0	0	0	0	0	0	0	0	0	0	0	3	2	0	1	0	0	0			0	2	1	7	1		3	10	1	13	1	1		1	0	0	1	0
826	1	2010-02-16	82	0	1		1	0	0	0	0	0	0	0	0	0	0	0	0	0	0	0	2	6	0	1	0	0	0			0	2	0	9	1		1	0	0	2	0	0		0	0	0	0
828	1	2010-02-17	69	1	2		1	0	0	0	0	1	0	0	0	0	0	0	0	0	0	0	2	7	0	0	1	0	0			0	2	1	15	8		1	5	1	7	1	1		0	0	1	0
841	1	2010-02-24	73	0	2		1	0	1	0	1	1	0	0	0	0	0	0	0	0	0	0	2	7	0	1	0	0	0			0	2	1	16	99		2	0	0	3	1	0		1	0	0	0
847	1	2010-02-23	70	1	2		0	0	0	0	1	0	0	0	0	0	0	0	0	0	0	0	3	3	0	0	0	0	0			0	2	0	10	4		3	7	1	7	1	1		1	0	0	1	0
855	1	2010-03-04	66	0	3		1	0	0	0	0	1	0	0	0	0	0	0	0	0	0	0	2	6	0	0	0	0	0			0	2	1	20	98		2	0	0	1	0	0		1	0	0	1	0
862	1	2010-03-03	73	1	1		1	0	0	1	1	0	0	0	0	0	0	0	0	0	1	0	3	5	1	0	0	0	1	0		1	2	8	21	1		2	1	0	1	0	0		0	0	0	0
865	1	2010-03-03	77	1	2		0	0	0	0	1	1	0	1	0	0	0	0	0	0	1	0	3	4	0	1	0	0	0			0	4	2	20	1		3	4	1	4	1	0		1	1	0	1	0
871	1	2010-03-11	50	1	1		0	0	0	0	1	0	0	0	0	0	0	0	0	0	0	0	3	3	0	0	0	0	0			0	2	0	5	4		3	3	1	4	1	0		1	0	0	1	0
874	1	2010-03-06	36	0	3		0	0	0	0	1	1	0	1	0	0	0	0	0	0	0	0	3	4	0	0	0	0	0			0	4	5	36	7		5	10	1	11	1	1		1	1	0	1	0
875	1	2010-03-15	53	1	3		1	0	0	0	1	0	0	0	0	1	0	0	0	0	0	0	3	6	0	0	0	0	0			0	4	2	10	99		2	2	1	3	1	0		1	0	0	1	0
896	1	2010-03-22	74	1	1		1	0	0	0	0	0	0	0	0	0	0	0	0	0	0	0	2	6	0	1	0	0	0			1	3	4	21	1		4	3	1	5	1	0		0	0	0	0
903	1	2010-03-24	68	1	2		0	0	0	1	0	0	0	0	0	0	0	0	0	0	0	0	3	1	0	0	0	0	0			0	1	0	6	6		1	5	1	6	1	0		1	1	0	0
906	1	2010-03-26	72	0	1		0	0	0	0	0	1	0	0	0	0	0	0	0	0	0	0	3	1	1	0	0	0	1	1		0	2	1	28	3		4	0	0	1	0	0		1	0	0	0
908	1	2010-03-28	57	0	3		1	0	1	0	0	0	0	0	0	0	0	0	0	0	0	0	2	2	0	0	0	0	0			0	2	0	14	99		4	0	0	1	0	0		0	0	0	0
910	1	2010-03-30	61	1	1		1	0	0	0	1	0	1	0	0	1	0	0	0	0	0	0	2	6	0	0	0	0	0			0	2	1	13	99		3	2	1	4	1	0		1	0	0	1	0
916	1	2010-04-01	76	1	1		0	0	0	1	1	1	0	0	1	0	0	0	0	0	0	0	3	6	0	0	0	0	0			0	1	0	20	1		3	0	0	1	0	0		1	0	0	1	0
919	1	2010-04-02	68	0	1		0	0	0	1	0	0	0	0	0	0	0	0	0	0	0	0	3	1	0	1	0	0	0			0	2	1	25	7		3	9	1	12	1	1		1	0	0	0
938	1	2010-04-14	36	0	1		0	0	1	0	0	0	0	0	0	1	0	0	0	0	0	0	3	4	0	1	0	0	0			1	2	2	11	6		3	1	0	1	0	0		0	0	0	0
939	1	2010-04-14	79	0	1		0	0	0	0	0	1	0	0	1	0	0	0	0	0	0	0	2	2	0	0	0	0	0			0	4	5	31	2		2	1	0	1	0	0		1	0	0	1	0
940	1	2010-04-14	73	1	2		1	0	0	0	0	1	0	0	0	0	0	0	0	0	0	0	2	8	0	0	0	0	1	0		0	2	0	20	4		2	1	0	1	0	0		0	0	0	0
949	1	2010-04-16	40	1	1		0	0	0	1	0	1	0	0	0	0	0	0	0	0	0	0	3	1	0	1	0	0	0			1	2	1	27	3		4	1	0	1	0	0		1	0	0	0
964	1	2010-04-20	83	0	1		0	0	0	1	1	1	0	0	0	0	0	0	0	0	1	0	2	5	0	0	0	0	0			1	2	1	17	8		6	0	0	1	0	0		1	0	1	0
965	1	2010-04-22	28	0	2		0	0	0	0	0	0	0	0	0	0	0	0	0	0	1	0	3	0	0	1	0	0	0			0	2	2	5	6		2	0	0	1	0	0		1	0	0	0
980	1	2010-04-30	74	0	1		0	0	0	0	0	0	0	0	0	0	0	0	0	0	1	0	3	1	0	1	0	0	0			1	2	2	21	1		3	0	0	1	0	0		1	0	0	0
988	1	2010-05-05	28	1	1		0	0	0	0	0	0	0	0	0	0	0	0	0	0	0	0	3	0	0	1	0	0	0			1	2	2	12	1		5	0	0	1	0	0		0	0	0	0
991	1	2010-05-10	71	1	1		1	0	0	0	1	1	0	0	0	0	0	0	0	0	0	0	2	7	0	1	1	0	0			1	4	4	18	1		1	5	1	6	1	0		1	0	0	0
993	1	2010-05-10	67	0	1		0	0	0	0	1	1	0	0	1	0	0	0	0	0	0	0	2	2	0	0	0	0	0			0	2	1	30	1		2	1	0	1	0	0		0	0	0	1	0
996	1	2010-05-17	72	1	1		1	0	0	0	0	1	0	0	0	0	0	0	0	0	0	0	3	2	0	1	0	0	0			0	2	0	13	1		7	5	1	8	1	1		1	0	0	1	0
1002	1	2010-05-16	75	0	1		1	0	0	0	0	1	0	0	0	0	0	0	0	0	0	0	3	3	0	1	0	0	0			0	2	1	17	99		3	1	0	1	0	0		1	0	0	1	0
1004	1	2010-05-17	73	1	1		1	0	0	0	0	1	0	0	0	0	0	0	0	0	0	0	3	2	0	1	0	0	0			1	4	6	30	6		3	1	0	1	0	0		1	0	0	0
1006	1	2010-05-17	61	1	2		0	0	0	0	1	1	0	0	0	0	0	0	0	0	0	0	3	1	0	0	0	0	0			0	2	0	9	8		4	12	1	14	1	1		1	1	1	1	0
1027	1	2010-06-05	58	1	1		1	0	0	0	1	1	0	0	0	1	0	0	0	0	0	0	2	6	0	0	0	0	0			0	2	2	23	1		5	3	1	6	1	0		0	0	0	0
1033	1	2010-06-09	65	0	1		1	0	0	0	0	0	0	0	0	0	0	0	0	0	0	0	2	6	0	0	1	0	0			1	2	0	15	1		3	9	1	9	1	1		1	1	0	1	0
1038	1	2010-06-14	79	1	1		0	0	0	0	0	1	0	0	0	0	0	0	0	0	0	0	3	0	0	0	0	0	0			0	1	1	16	98		4	5	1	8	1	1		0	0	0	0
1039	1	2010-06-14	79	1	1		1	0	0	0	1	1	0	0	0	0	0	0	0	0	0	0	2	7	0	0	0	0	0			0	2	0	13	1		3	13	1	16	1	1		1	0	0	1	0
1042	1	2010-06-15	73	1	1		0	0	1	0	0	0	0	0	0	0	0	0	0	0	1	0	3	2	0	0	0	0	1	0		1	2	3	25	1		4	0	0	1	0	0		1	0	0	1	0
1054	1	2010-06-23	60	0	1		1	0	1	0	0	0	0	0	0	0	0	0	0	0	0	0	3	2	0	1	0	0	0			1	3	2	21	6		4	5	1	5	1	0		0	0	0	0
1064	1	2010-07-07	79	1	1		1	0	0	0	0	0	0	1	0	0	0	0	0	0	1	0	2	4	0	0	0	0	0			0	2	0	13	4		2	1	0	1	0	0		1	0	0	1	0
1067	1	2010-07-10	65	1	2		0	0	0	0	1	1	0	0	1	0	0	0	0	0	1	0	3	6	0	1	0	0	0			0	4	3	24	4		3	4	1	4	1	0		1	1	0	0
1076	1	2010-07-19	43	1	1		0	0	0	0	0	1	0	0	1	0	1	0	0	0	0	0	2	2	0	0	0	0	1	1		0	1	0	16	1		2	0	0	1	0	0		0	0	0	0
1081	1	2010-07-20	56	0	1		0	1	0	0	0	0	0	0	0	0	0	1	0	0	0	0	2	3	0	0	0	0	0			0	2	0	7	99		2	0	0	1	0	0		1	0	0	1	0
1083	1	2010-07-23	72	0	1		1	0	0	0	0	0	0	0	0	0	0	0	0	0	0	0	3	2	0	1	0	0	0			0	2	0	10	1		4	0	0	1	0	0		1	0	0	0
1090	1	2010-07-13	76	1	1		1	0	0	1	0	0	0	0	0	0	0	0	0	0	0	0	3	4	0	0	0	0	0			0	2	1	18	8		10	4	1	14	1	1		1	0	1	1	0
1096	1	2010-07-29	69	0	1		1	0	0	0	0	1	0	0	0	0	0	0	0	0	0	0	3	4	0	0	0	0	1	0		0	4	4	23	1		5	0	0	1	0	0		0	0	0	0
1103	1	2010-08-04	58	0	2		0	0	0	0	0	0	0	0	0	0	0	0	0	0	0	0	3	0	0	0	0	0	0			0	2	0	10	8		7	0	0	1	0	0		0	0	1	0
1117	1	2010-08-17	60	1	2		0	0	0	0	0	0	0	1	0	0	0	0	0	0	0	0	3	2	0	0	0	0	1	1		0	2	0	16	4		6	0	0	1	0	0		1	1	0	1	0
1122	1	2010-08-25	64	1	2		1	0	0	0	0	0	0	0	0	0	0	0	0	0	0	0	2	6	0	0	0	0	0			0	1	2	17	99		3	2	1	4	1	0		1	0	0	1	0
1133	1	2010-09-01	36	1	2		0	0	0	0	0	1	0	0	1	0	0	0	0	0	1	0	3	5	0	0	0	0	0			0	2	1	18	98		5	0	0	1	0	0		1	0	0	1	0
1136	1	2010-09-02	51	1	1		1	0	0	0	0	0	0	0	0	1	0	0	0	0	0	0	3	3	0	0	0	0	0			0	1	0	2	98		1	0	0	1	0	0		1	0	0	0
1141	1	2010-09-02	49	0	1		1	0	0	0	0	0	0	0	0	1	0	0	0	0	0	0	2	5	0	0	0	0	0			0	2	2	13	1		3	6	1	7	1	1		1	0	0	1	0
1142	1	2010-09-03	57	0	1		0	0	0	0	0	0	0	0	0	0	0	0	0	0	1	0	3	4	0	0	0	0	0			1	2	0	19	99		3	1	0	4	1	0		1	1	0	1	0
1154	1	2010-09-07	69	1	2		0	0	0	0	1	1	1	0	0	1	0	0	0	0	1	0	3	4	0	0	0	0	0			0	2	0	15	99		2	3	1	4	1	0		1	0	0	1	0
1155	1	2010-09-10	66	0	1		0	1	0	0	0	0	0	0	0	0	0	0	0	0	1	0	2	2	0	0	0	0	0			0	2	4	35	1									0	0	0	1	0
1157	1	2010-09-10	73	0	1		0	0	0	0	0	0	0	0	0	0	0	0	0	0	1	0	3	1	0	0	0	0	0			0	2	0	13	3		1	2	1	2	0	0		1	0	0	0
1169	1	2010-09-16	62	0	1		1	0	1	0	0	1	0	0	0	0	0	0	0	0	0	0	2	6	0	1	0	0	0			0	2	0	12	6		4	0	0	1	0	0		0	0	0	0
1171	1	2010-09-21	53	0	1		0	0	0	0	1	0	0	0	0	0	0	0	0	1	0	0	3	1	0	0	0	0	1	1		0	2	0	16	8		2	1	0	3	1	0		1	0	1	1	0
1174	1	2010-09-21	50	0	1		0	0	0	0	0	0	0	0	0	1	0	0	0	0	0	0	2	3	0	0	0	0	0			0	1	1	5	98		3	69	1	69	1	1		1	0	0	1	0
1175	1	2010-09-09	64	1	1		1	0	0	0	0	1	0	0	0	0	0	0	0	0	0	0	3	2	0	0	0	0	0			0	2	0	12	1		5	5	1	6	1	0		0	0	0	0
1180	1	2010-09-25	53	0	1		0	0	0	0	1	0	1	0	0	1	0	0	0	0	0	0	2	4	0	0	0	0	0			1	2	1	19	1		2	15	1	16	1	1		1	0	0	1	1
1181	1	2010-09-26	66	1	1		1	0	0	0	0	1	0	0	0	0	0	0	0	0	0	0	3	4	0	0	0	0	0			0	2	1	20	1		4	0	0	1	0	0		1	0	0	0
1197	1	2010-10-03	55	1	1		0	0	0	1	1	0	0	0	0	0	0	0	0	0	0	0	3	4	0	0	0	0	0			1	2	0	15	3		3	0	0	1	0	0		1	0	0	0
1209	1	2010-10-06	44	1	1		0	1	0	0	0	0	0	0	0	0	0	0	0	0	0	0	1	2	1	0	1	0	0			0	2	1	16	1		2	0	0	1	0	0		1	0	0	1	0
1211	1	2010-10-06	45	1	1		1	0	1	0	1	0	0	0	0	0	0	0	0	0	0	0	2	7	0	0	0	0	0			0	2	0	6	98		3	0	0	1	0	0		0	0	0	0
1221	1	2010-10-13	58	0	2		1	0	0	0	0	0	0	0	0	0	0	0	0	0	0	0	2	6	0	0	1	0	0			0	1	0	10	98		5	0	0	1	0	0		1	0	0	0
1222	1	2010-10-15	79	1	1		1	0	0	0	1	1	0	0	0	0	0	0	0	0	0	0	2	7	0	1	0	0	0			0	1	1	19	99		4	1	0	1	0	0		0	0	0	0
1225	1	2010-10-16	87	0	1		0	0	1	1	0	1	0	0	0	0	0	0	0	0	0	0	3	1	0	0	0	0	1	0		0	1	1	15	1		1	4	1	5	1	0		1	0	0	1	0
1226	1	2010-10-16	77	0	1		0	0	0	0	0	1	0	0	0	0	0	0	0	0	0	0	3	0	0	0	0	0	0			0	3	2	19	6		1	8	1	8	1	1		1	1	0	1	0
1236	1	2010-10-23	57	0	1		1	0	0	0	0	0	0	0	0	0	0	0	0	0	0	0	2	6	0	1	1	0	1	0		0	2	0	16	6		4	4	1	5	1	0		1	0	0	0
1237	1	2010-10-22	59	1	1		0	0	0	0	0	0	0	0	0	0	0	0	0	0	0	0	3	0	0	1	0	0	0			0	2	1	13	99		2	1	0	1	0	0		1	0	0	0
1238	1	2010-10-23	72	1	1		0	0	0	1	1	1	0	0	0	0	0	0	0	0	0	0	3	2	0	1	0	0	0			1	2	2	15	99		3	2	1	4	1	0		1	0	0	0
1252	1	2010-11-05	53	1	1		0	0	0	0	1	1	0	0	1	0	1	0	0	0	0	0	3	4	0	1	0	0	1	1		1	2	0	14	6		3	1	0	1	0	0		1	0	0	0
1254	1	2010-11-07	75	1	1		0	0	0	0	1	1	0	0	1	0	0	0	0	0	1	1	2	4	0	1	0	0	0			0	2	1	25	99		3	17	1	17	1	1		1	1	0	1	0
1265	1	2010-11-15	54	1	1		0	0	0	0	0	0	1	0	0	1	1	0	0	0	0	0	2	3	0	1	0	0	1	1		1	3	4	20	99		7	1	0	1	0	0		1	0	0	0
1271	1	2010-11-16	60	0	1		0	0	0	1	0	1	0	0	0	0	0	0	0	0	1	1	3	5	0	0	0	0	0			1	2	3	20	3		2	0	0	1	0	0		1	0	0	0
1284	1	2010-11-25	55	1	1		0	0	1	0	0	0	0	0	0	1	1	0	0	0	0	0	2	0	0	1	0	0	1	1		1	2	4	24	1		4	4	1	5	1	0		1	0	0	0
1285	1	2010-11-26	63	0	2		0	0	0	0	0	0	0	0	0	1	0	0	0	0	0	0	3	5	0	0	0	0	0			0	3	2	23	2		3	3	1	4	1	0		1	0	0	1	0
1289	1	2010-11-29	73	1	1		0	0	0	0	0	0	0	0	0	0	0	0	0	0	1	1	3	0	0	0	0	0	0			1	4	6	30	1		4	8	1	8	1	1		1	1	0	0
1292	1	2010-11-29	68	0	3		0	0	0	0	0	0	0	0	0	0	0	0	0	0	0	0	3	0	0	0	0	0	0			0	2	0	14	4		2	0	0	1	0	0		1	0	0	0
1300	1	2010-12-05	71	0	2		1	0	0	0	1	1	0	0	0	0	0	0	0	0	0	0	3	3	0	0	1	0	0			0	1	0	14	3		4	0	0	1	0	0		1	0	0	1	0
1303	1	2010-12-10	57	1	1		0	1	0	0	1	0	0	0	0	0	0	1	0	0	0	0	2	2	0	0	0	1	1	0		1	4	10	46	1		3	4	1	4	1	0		0	0	0	1	0
1305	1	2010-12-11	46	1	1		0	0	0	0	0	0	0	0	0	0	0	0	0	0	0	0	3	0	0	1	0	0	1	0		1	2	1	7	6		5	6	1	6	1	0		1	0	0	1	0
1306	1	2010-12-10	65	0	1		1	0	0	0	0	1	0	0	0	0	0	0	0	0	0	0	2	6	0	0	1	1	1	0		1	2	3	25	1		3	1	0	1	0	0		0	0	0	0
1322	1	2010-12-27	65	1	2		0	0	0	0	1	1	0	0	1	0	0	0	0	0	0	0	3	4	0	0	0	0	0			0	2	1	21	98		4	0	0	1	0	0		1	0	0	1	0
1323	1	2010-12-27	77	1	1		1	0	0	0	0	0	0	0	0	0	0	0	0	0	0	0	2	7	0	0	0	0	1	0		0	2	5	28	1		3	46	1	46	1	1		0	0	0	0
1328	1	2011-01-01	76	1	1		0	0	0	1	0	0	0	1	0	0	0	0	1	0	1	0	3	4	0	0	0	0	0			1	4	5	17	1		2	17	1	18	1	1		1	0	0	0
1331	1	2011-01-01	56	0	1		1	0	1	0	1	0	0	0	0	0	0	0	0	0	0	0	3	2	0	1	0	0	0			0	2	0	16	98		4	5	1	5	1	0		1	0	0	0
1346	1	2011-01-07	89	1	2		0	0	1	1	0	1	0	0	0	0	0	0	0	0	0	0	3	1	0	0	0	0	0			0	4	4	29	98		6	0	0	1	0	0		0	0	0	0
1352	1	2011-01-09	74	0	1		0	0	0	1	1	1	0	0	0	0	0	0	0	0	0	0	3	5	0	0	0	0	0			0	1	1	13	1		3	1	0	1	0	0		0	0	0	0
1365	1	2011-01-14	63	1	1		0	0	1	0	0	0	0	0	0	0	0	0	0	0	0	0	2	0	0	0	0	0	1	1		0	2	2	18	98		4	4	1	5	1	0		1	0	0	1	1
1370	1	2011-01-17	74	1	1		0	0	0	1	0	1	0	0	0	0	0	0	0	0	0	0	3	1	0	0	0	0	0			0	3	3	16	99		3	0	0	1	0	0		1	0	0	0
1371	1	2011-01-14	57	1	1		0	0	0	0	0	0	0	0	0	0	0	0	0	0	1	0	3	1	0	0	0	0	0			1	3	2	19	1		3	4	1	4	1	0		1	1	0	1	0
1373	1	2011-01-17	50	0	1		1	0	0	0	0	0	0	0	0	0	0	0	0	0	0	0	3	2	0	0	0	0	0			0	2	0	9	2		4	0	0	1	0	0		1	0	0	1	0
1374	1	2011-01-18	22	1	2		0	0	0	0	0	0	0	0	0	0	0	1	0	0	0	0	2	1	0	0	0	0	1	0		0	2	1	13	3		2	0	0	1	0	0		1	0	0	0
1376	1	2011-01-18	67	1	2		1	0	0	0	0	1	0	0	0	0	0	0	0	1	0	0	3	3	0	0	0	0	1	0		0	2	0	10	3		3	0	0	1	0	0		1	0	0	0
1378	1	2011-01-16	46	1	1		0	0	0	0	0	0	1	0	0	1	0	0	0	0	0	0	3	3	0	0	0	0	0			1	4	6	20	1		3	4	1	4	1	0		0	0	0	0
1386	1	2011-01-26	59	1	1		1	0	0	0	0	0	0	0	0	0	0	0	0	0	0	0	3	0	0	1	0	0	0			0	2	0	12	1		1	15	1	16	1	1		1	0	0	1	0
1387	1	2011-01-26	73	1	2		1	0	0	0	1	1	0	0	0	0	0	0	0	0	0	0	3	2	0	0	0	0	0			0	2	0	13	5		5	0	0	1	0	0		1	0	0	0
1391	1	2011-01-31	37	0	1		0	0	0	0	1	0	0	0	0	0	0	0	0	0	0	0	3	1	0	0	0	0	0			0	1	0	10	1		4	1	0	5	1	0		1	0	0	0
1396	1	2011-02-04	81	0	1		0	0	0	0	0	1	0	0	0	0	0	0	0	0	1	1	3	1	0	1	0	1	0			0	4	2	18	1		4	0	0	1	0	0		1	0	0	1	0
1400	1	2011-02-12	60	1	1		0	0	0	0	1	1	0	0	0	0	0	0	0	0	0	0	3	1	0	0	0	0	0			0	1	0	4	3		2	0	0	1	0	0		1	0	0	0
1404	1	2011-02-15	69	0	1		0	0	1	0	1	1	0	1	0	1	0	0	0	0	0	0	3	6	0	0	0	0	1	0		0	2	0	27	1		3	7	1	7	1	1		1	0	0	0
1425	1	2011-03-01	70	0	1		0	0	0	1	0	1	0	0	1	0	0	0	0	0	1	1	3	5	0	0	0	0	0			1	2	0	28	1		3	4	1	4	1	0		0	0	0	1	0
1436	1	2011-03-08	64	1	2		1	0	0	0	0	0	0	0	0	1	0	0	0	0	0	0	2	3	0	0	0	0	1	0		0	2	3	17	3		12	1	0	1	0	0		1	0	0	1	0
1437	1	2011-03-08	68	0	1		1	0	0	0	1	0	0	0	0	0	0	0	0	0	0	0	3	2	0	0	0	0	0			0	2	1	15	1		3	0	0	4	1	0		1	0	0	1	0
1450	1	2011-03-13	69	1	1		1	0	0	0	1	1	0	0	0	0	0	0	0	0	0	0	3	2	0	1	0	0	1	0		0	2	0	12	2		3	1	0	4	1	0		1	0	0	1	0
1454	1	2011-03-04	32	1	1		1	0	1	0	0	0	0	0	0	0	0	0	0	0	0	0	3	2	0	0	0	0	0			0	1	0	4	99		3	1	0	1	0	0		1	0	0	1	0
1463	1	2011-03-19	74	0	1		0	0	0	1	0	1	0	0	0	0	0	0	1	0	0	0	3	4	0	0	0	0	1	0		1	3	4	27	1		3	0	0	1	0	0		1	0	0	0
1464	1	2011-03-19	59	1	1		1	0	0	0	0	0	0	0	0	1	0	0	1	0	0	0	3	6	0	0	0	0	0			0	2	0	14	3		3	1	0	1	0	0		1	0	0	0
1465	1	2011-03-21	68	1	2		0	0	0	0	1	1	0	0	1	0	0	0	0	0	0	0	3	4	0	0	0	0	0			0	3	4	25	80		3	0	0	1	0	0		1	0	0	0
1467	1	2011-03-21	53	0	3		0	0	0	0	0	0	0	0	0	0	0	0	0	0	0	0	3	0	0	0	0	0	0			0	1	0	7	8		1	5	1	6	1	0		1	0	1	1	0
1477	1	2011-03-31	69	1	2		0	0	0	0	0	0	0	0	1	0	0	0	0	0	1	1	3	3	0	0	0	0	0			0	1	0	18	1		5	1	0	1	0	0		0	0	0	0
1478	1	2011-04-02	53	1	1		0	0	0	0	0	0	0	0	0	0	0	0	0	0	0	0	3	1	0	1	0	0	1	0		0	2	1	18	1		6	4	1	7	1	1		1	0	0	1	0
1479	1	2011-04-03	28	1	1		0	1	0	0	0	0	0	1	0	0	1	0	0	0	1	0	2	0	1	0	1	0	1	1		0	4	3	22	1		2	3	1	3	1	0		1	0	0	1	0
1481	1	2011-04-04	57	1	1		0	0	0	0	0	0	0	0	0	0	0	0	0	0	0	0	3	1	1	0	0	0	0			0	2	0	16	1		2	4	1	5	1	0		1	0	0	1	0
1482	1	2011-04-05	66	0	1		1	0	0	0	0	0	0	0	0	0	0	0	0	1	0	0	3	2	0	0	0	0	1	0		0	2	1	18	1		1	1	0	2	0	0		0	0	0	0
1485	1	2011-04-04	67	1	2		0	0	0	0	1	1	0	1	0	0	0	0	0	0	0	0	3	4	0	1	0	0	0			0	2	0	14	3		4	0	0	1	0	0		1	0	0	0
1488	1	2011-04-07	61	0	1		0	0	0	0	0	0	0	0	0	0	0	0	0	0	0	0	3	0	0	0	0	0	1	0		1	1	8	30	1		5	0	0	1	0	0		0	0	0	0
1493	1	2011-04-10	39	1	2		0	0	0	0	1	1	0	0	0	0	0	0	0	1	0	0	3	1	0	0	0	0	0			0	2	0	7	6		2	0	0	1	0	0		1	1	0	1	0
1498	1	2011-04-18	52	0	2		1	0	1	0	1	1	0	0	0	0	0	0	0	0	0	0	2	6	0	0	0	0	0			0	2	0	6	98		2	0	0	1	0	0		0	0	0	0
1504	1	2011-04-24	73	1	1		1	0	0	0	1	1	0	0	0	0	0	0	0	0	0	0	3	3	0	1	0	0	0			0	2	0	12	1		3	3	1	4	1	0		1	0	0	1	0
1512	1	2011-05-01	74	0	2		0	0	0	0	0	1	0	0	0	0	0	0	0	0	0	0	3	1	0	0	0	0	0			0	4	2	19	8		4	0	0	1	0	0		1	0	1	0
1522	1	2011-04-09	69	0	1		0	0	0	0	0	1	0	0	0	0	0	0	0	0	0	0	3	0	0	1	0	0	0			0	4	3	25	99		3	21	1	22	1	1		1	1	0	1	0
1527	1	2011-05-09	67	1	1		0	0	0	0	1	1	0	0	0	0	0	0	0	0	0	0	3	2	0	1	0	0	0			0	1	0	14	4		7	0	0	1	0	0		1	0	0	1	0
1529	1	2011-05-11	68	1	1		0	0	0	0	1	1	0	0	1	0	0	0	0	0	1	1	3	5	0	1	0	0	0			0	1	0	20	6		5	1	0	1	0	0		0	0	0	0
1533	1	2011-05-17	72	1	3		0	0	0	0	1	1	0	0	0	0	0	0	0	0	0	0	3	1	0	0	0	0	0			0	2	1	18	8		2	21	1	21	1	1		1	1	0	1	0
1541	1	2011-05-21	72	0	1		0	0	1	0	0	0	0	0	0	1	0	0	0	0	0	0	3	3	0	0	0	0	0			0	2	0	15	98		5	0	0	1	0	0		0	0	0	0
1543	1	2011-05-22	44	1	1		0	0	0	0	0	1	0	1	0	0	1	0	0	0	0	0	2	2	0	0	0	0	1	1		0	2	1	20	1		4	1	0	1	0	0		1	0	0	1	0
1548	1	2011-05-23	61	1	1		0	0	0	0	0	0	0	0	0	1	0	0	0	0	0	0	2	3	0	0	0	0	0			0	1	2	18	4		2	0	0	1	0	0		1	0	0	1	0
1552	1	2011-05-26	61	0	2		1	0	1	0	0	0	0	0	0	0	0	0	0	0	0	0	3	2	0	0	0	0	0			0	2	0	18	99		3	0	0	4	1	0		1	0	0	1	0
1553	1	2011-05-24	87	0	1		0	0	0	1	1	1	0	1	0	0	0	0	0	0	0	0	3	4	0	0	0	0	0			0	1	0	16	1		4	2	1	5	1	0		1	0	0	1	0
1559	1	2011-05-31	82	0	1		0	0	0	0	0	1	0	0	0	0	0	0	0	0	0	0	3	3	0	0	0	0	0			0	2	1	19	1		2	3	1	7	1	1		1	1	0	1	0
1560	1	2011-05-30	65	0	1		0	0	0	1	0	1	0	0	0	0	0	0	0	0	1	1	3	1	0	0	0	0	0			1	2	3	19	1		3	3	1	4	1	0		1	0	0	0
1564	1	2011-06-04	76	0	1		0	0	0	0	0	0	0	0	0	0	0	0	0	0	0	0	3	0	0	0	0	0	0			0	1	1	16	1		2	1	0	1	0	0		1	0	0	1	0
1566	1	2011-06-07	59	0	2		0	0	0	0	0	1	0	0	0	0	0	0	0	0	0	0	3	2	0	0	0	0	0			0	2	0	10	8		6	1	0	1	0	0		0	0	1	0
1572	1	2011-06-08	66	1	1		1	0	0	0	1	1	0	0	1	0	0	0	0	1	0	0	2	10	0	1	0	0	0			0	2	2	22	1		5	4	1	6	1	0		1	0	0	0
1575	1	2011-06-04	67	1	1		0	0	0	0	0	0	0	0	0	0	0	0	0	0	0	0	3	0	0	0	0	0	0			0	2	0	13	3		1	0	0	1	0	0		1	0	0	0
1577	1	2011-06-12	63	0	2		0	0	0	0	0	1	0	0	1	0	0	0	0	0	0	0	3	2	0	0	0	0	0			0	1	0	14	80		2	19	1	19	1	1		1	1	0	1	1
1589	1	2011-06-18	50	0	1		0	0	0	0	0	0	0	0	0	0	0	0	0	0	0	0	3	2	0	1	0	0	0			0	2	1	10	98		3	4	1	4	1	0		1	0	0	1	0
1593	1	2011-06-21	49	1	1		0	0	0	0	0	0	0	0	0	0	0	0	0	0	0	0	3	0	0	1	0	0	1	0		1	2	0	17	1		2	0	0	6	1	0		1	0	0	1	0
1595	1	2011-06-21	53	1	1		1	0	0	0	0	0	0	0	0	1	0	0	0	0	0	0	2	11	0	1	0	0	1	0		0	1	2	21	3		2	10	1	12	1	1		1	0	0	1	0
1606	1	2011-06-25	52	1	2		0	0	0	0	0	1	1	0	1	0	0	0	0	1	1	1	2	5	0	1	0	0	1	0		0	4	3	35	6		4	10	1	10	1	1		1	0	0	0
1611	1	2011-06-27	42	1	1		0	0	0	0	0	0	0	0	1	0	1	0	0	0	0	0	3	3	0	0	0	0	1	1		1	2	2	10	1		3	1	0	1	0	0		0	0	0	0
1614	1	2011-06-28	73	1	1		1	0	0	0	0	1	0	0	0	0	0	0	0	0	0	0	3	2	0	1	0	0	0			0	2	0	12	1		3	23	1	24	1	1		1	1	0	1	0
1623	1	2011-07-02	61	0	1		0	1	0	0	0	0	0	0	0	0	0	0	0	0	0	0	2	2	0	0	1	0	1	0		0	2	1	15	1		3	1	0	1	0	0		1	0	0	1	0
1624	1	2011-07-02	50	1	1		1	0	1	0	1	0	0	0	0	1	0	0	0	0	0	0	2	7	0	0	0	0	0			0	1	0	12	98		3	1	0	1	0	0		0	0	0	0
1630	1	2011-07-04	66	1	1		0	0	0	0	0	1	0	0	0	0	0	0	0	0	1	1	3	0	0	0	0	0	0			0	2	0	11	98		3	0	0	1	0	0		1	0	0	0
1634	1	2011-07-06	65	1	1		0	0	0	0	1	1	0	0	0	0	0	0	0	0	0	0	3	2	0	0	0	0	0			0	2	0	11	8		1	1	0	2	0	0		1	1	1	0
1635	1	2011-06-02	61	1	2		0	0	0	0	1	1	0	0	1	0	0	0	0	0	1	0	3	5	0	1	0	0	0			0	4	3	23	1		4	1	0	1	0	0		1	0	0	1	0
1642	1	2011-07-11	63	0	1		0	0	0	0	0	0	0	0	0	0	1	0	0	0	0	0	3	1	0	1	0	0	1	1		1	2	2	18	1		3	0	0	1	0	0		1	0	0	0
1649	1	2011-07-18	70	1	1		1	0	0	0	0	0	0	0	0	0	0	0	0	0	0	0	2	6	0	1	0	0	0			0	2	0	11	1		3	0	0	1	0	0		1	0	0	1	0
1651	1	2011-07-21	66	1	1		1	0	0	0	1	0	0	0	0	0	0	0	0	0	0	0	3	3	0	1	0	0	0			0	2	1	18	1		2	2	1	3	1	0		1	0	0	1	0
1653	1	2011-07-21	77	1	1		1	0	1	0	0	0	0	0	0	0	0	0	0	0	0	0	3	2	0	1	0	0	0			0	1	0	11	1		5	0	0	1	0	0		1	0	0	0
1659	1	2011-07-23	53	1	3		0	0	0	0	0	0	0	0	0	0	0	0	0	0	0	0	2	2	0	0	0	0	0			0	2	1	17	4		2	4	1	6	1	0		1	0	0	1	0
1665	1	2011-07-28	58	1	2		1	0	0	0	0	1	0	0	0	0	0	0	0	0	0	0	2	6	0	0	1	0	0			0	2	2	20	1		3	1	0	1	0	0		1	0	0	1	0
1666	1	2011-07-28	69	0	1		0	0	0	0	0	0	0	0	0	0	1	0	0	0	0	0	3	0	0	0	0	0	1	0		1	2	5	26	1		4	0	0	1	0	0		0	0	0	0
1668	1	2011-07-28	81	1	1		0	0	0	1	1	1	0	0	1	0	0	0	0	0	1	0	3	6	0	0	0	0	0			0	2	4	31	1		1	23	1	24	1	1		1	1	0	1	0
1669	1	2011-07-28	70	0	1		1	0	1	0	0	1	0	0	0	0	0	0	0	0	0	0	3	2	0	1	0	0	0			0	2	0	12	98		5	6	1	6	1	0		1	0	0	0
1678	1	2011-07-31	58	1	2		0	1	0	0	0	0	0	0	1	0	0	1	0	0	0	0	2	4	0	0	0	1	1	0		0	2	1	17	1		3	5	1	6	1	0		1	0	0	0
1679	1	2011-07-31	39	0	1		0	1	0	0	0	0	0	0	0	0	0	0	0	0	0	0	2	2	0	0	1	0	0			0	3	3	14	1		4	1	0	1	0	0		1	0	0	1	0
1682	1	2011-08-02	36	0	2		1	0	1	0	0	0	0	0	0	0	0	0	0	0	0	0	3	2	0	0	0	0	1	0		0	2	0	14	98		4	1	0	1	0	0		1	0	0	1	0
1691	1	2011-08-07	63	1	1		0	1	0	0	0	0	0	0	0	0	0	0	0	0	0	0	2	2	1	0	1	0	0			0	2	0	20	3		3	1	0	1	0	0		1	0	0	1	0
1700	1	2011-08-12	62	1	1		1	0	0	0	0	0	0	0	0	0	0	0	0	0	0	0	3	2	0	1	0	0	0			0	1	0	7	98		4	0	0	1	0	0		1	0	0	1	0
1702	1	2011-08-13	64	1	1		0	0	0	0	1	1	0	0	0	0	0	0	0	0	1	0	3	1	0	1	0	0	0			0	4	2	18	2		3	0	0	1	0	0		1	0	0	0
1709	1	2011-08-16	62	1	1		0	0	0	1	0	0	0	0	0	0	0	0	1	0	0	0	3	1	0	0	0	0	0			0	3	1	23	99		3	0	0	1	0	0		1	0	0	1	0
1710	1	2011-08-18	63	0	1		0	0	0	0	0	1	0	0	0	0	0	0	0	0	0	0	3	0	0	1	0	0	0			0	2	2	9	1		1	6	1	7	1	1		1	1	0	1	0
1727	1	2011-08-24	59	1	1		1	0	1	0	0	1	0	0	0	0	0	0	0	0	0	0	3	2	0	1	0	0	0			0	2	1	12	1		3	3	1	6	1	0		1	0	0	0
1729	1	2011-08-23	53	1	2		0	0	0	0	0	0	1	0	0	1	0	0	0	0	0	0	3	3	0	0	0	0	1	0		0	2	0	13	99		7	5	1	8	1	1		1	0	0	0
1730	1	2011-08-31	64	1	1		0	0	0	1	1	1	0	0	0	0	0	0	0	1	0	0	3	2	0	0	0	0	1	0		0	2	1	15	8		2	14	1	15	1	1		1	1	1	1	0
1737	1	2011-09-03	86	1	1		0	0	1	0	1	1	1	0	0	1	0	0	0	0	0	0	2	5	0	0	0	0	0			0	2	1	10	98		3	1	0	1	0	0		1	0	0	0
1746	1	2011-09-09	49	0	1		1	0	0	1	0	0	0	0	0	0	0	0	0	0	0	0	3	5	0	1	0	0	0			0	3	2	6	4		6	0	0	1	0	0		1	0	0	0
1761	1	2011-09-16	82	0	1		0	0	0	1	1	1	0	1	0	0	0	0	0	0	1	0	3	8	0	0	0	0	0			0	2	4	24	1		4	10	1	11	1	1		1	0	0	0
1766	1	2011-09-06	78	0	1		1	0	0	0	0	0	0	0	0	0	0	0	0	0	0	0	3	2	0	1	0	0	0			0	2	1	19	1		3	0	0	1	0	0		1	0	0	1	0
1767	1	2011-09-04	64	0	2		0	0	0	0	0	0	0	0	0	0	0	0	0	1	0	0	3	1	0	0	0	0	0			0	3	2	12	6		2	8	1	9	1	1		1	0	0	0
1771	1	2011-09-17	72	0	1		1	0	1	0	0	0	0	0	0	0	0	0	0	0	0	0	3	2	0	0	0	0	0			0	2	0	10	98		4	0	0	1	0	0		1	0	0	1	0
1776	1	2011-09-20	83	1	1		0	0	0	0	0	0	0	0	0	0	0	0	0	0	0	0	3	0	0	1	0	0	0			1	4	5	20	1		1	0	0	1	0	0		1	0	0	1	1
1782	1	2011-09-23	77	1	1		0	0	0	0	0	0	0	1	0	0	0	0	0	0	0	0	3	2	0	0	0	0	0			0	2	0	22	5		2	1	0	1	0	0		1	0	0	1	0
1791	1	2011-09-27	41	1	1		1	0	1	1	1	0	0	0	0	0	0	0	0	0	0	0	2	3	0	1	0	0	0			1	2	2	19	6		2	1	0	1	0	0		1	0	0	0
1799	1	2011-10-03	40	1	1		0	0	0	0	0	0	0	0	0	0	0	0	0	0	1	0	3	1	0	1	0	0	0			1	2	5	22	1		2	1	0	1	0	0		1	1	0	0
1811	1	2011-10-23	65	0	1		1	0	0	0	0	1	0	0	0	0	0	0	0	0	0	0	3	2	0	1	0	0	0			0	2	1	16	1		3	3	1	4	1	0		1	0	0	1	0
1813	1	2011-10-24	52	1	1		1	0	1	0	0	0	0	0	0	0	0	0	0	0	0	0	2	6	0	0	0	0	0			0	3	4	10	98		6	1	0	1	0	0		0	0	0	0
1824	1	2011-10-31	77	0	1		0	0	0	0	1	0	0	0	0	0	0	0	0	0	0	0	3	1	0	0	0	0	0			0	4	7	30	6		2	7	1	7	1	1		1	1	0	1	0
1831	1	2011-11-03	76	1	1		0	0	0	0	0	0	0	0	0	0	0	0	0	0	0	0	3	0	0	1	0	0	0			1	2	2	21	1		1	0	0	1	0	0		0	0	0	0
1832	1	2011-11-03	48	1	1		1	0	0	0	0	0	0	0	0	0	0	0	0	0	0	0	2	8	0	0	0	0	0			0	2	0	21	1		4	1	0	1	0	0		0	0	0	0
1842	1	2011-11-08	55	0	1		0	0	0	0	0	0	0	0	0	0	0	0	0	0	1	1	3	2	0	1	0	0	0			0	1	0	14	1		2	6	1	8	1	1		1	1	0	1	0
1843	1	2011-11-09	65	0	3		0	0	0	0	1	1	0	0	0	0	0	0	0	0	0	0	3	0	0	0	0	0	0			0	2	1	15	8		6	1	0	1	0	0		1	1	1	1	0
1845	1	2011-11-12	64	0	1		1	0	0	0	0	0	0	0	0	0	0	0	0	0	0	0	3	3	0	1	0	0	1	0		0	2	0	15	98		3	0	0	1	0	0		1	0	0	0
1848	1	2011-11-14	68	0	1		0	0	0	0	0	1	0	0	0	0	0	0	0	0	0	0	3	0	0	0	0	0	0			0	2	0	12	8		2	18	1	20	1	1		1	1	1	1	0
1850	1	2011-11-15	69	0	2		0	0	1	0	0	0	0	0	0	0	0	0	0	0	0	0	3	0	0	0	0	0	0			0	1	0	6	98		7	0	0	1	0	0		0	0	0	0
1858	1	2011-11-24	85	1	1		0	0	0	0	0	0	0	0	0	0	0	0	0	0	0	0	3	2	0	1	0	0	0			1	2	2	18	1		2	21	1	22	1	1		1	0	0	1	0
1862	1	2011-11-27	67	1	1		1	0	1	0	1	1	0	0	0	0	0	0	0	0	0	0	3	3	0	1	0	0	0			0	1	0	10	6		4	0	0	1	0	0		1	0	0	1	0
1867	1	2011-11-30	50	0	1		0	1	0	0	0	0	0	0	0	0	0	1	0	0	0	0	2	2	1	0	1	1	0			0	2	0	21	1		3	1	0	1	0	0		1	0	0	1	0
1878	1	2011-12-10	46	1	1		0	0	0	1	0	0	0	0	0	0	0	0	0	0	0	0	3	3	0	1	0	0	0			0	2	1	11	1		3	1	0	1	0	0		0	0	0	1	0
1880	1	2011-12-12	53	0	3		0	0	0	1	0	0	0	0	0	0	0	0	0	0	0	0	3	2	0	0	0	0	0			0	1	2	8	8		5	6	1	11	1	1		1	0	1	0
1884	1	2011-12-15	92	1	2		0	0	0	1	0	0	0	0	0	0	0	0	0	0	0	0	3	4	0	0	0	0	0			0	4	6	29	99		3	0	0	1	0	0		0	0	0	0
1886	1	2011-12-15	72	0	1		0	0	1	0	0	1	0	0	0	0	0	0	0	0	0	0	3	0	0	0	0	0	0			0	2	0	17	98		5	0	0	1	0	0		1	0	0	1	0
1887	1	2011-12-16	42	1	1		0	0	0	0	0	0	1	0	0	1	0	0	0	0	0	0	2	3	0	0	0	0	0			0	2	1	17	99		3	0	0	1	0	0		1	0	0	0
1890	1	2011-12-19	39	0	1		0	0	0	0	0	0	0	0	0	0	0	0	0	0	0	0	3	0	0	1	0	0	0			0	2	1	10	1		3	3	1	4	1	0		1	0	0	0
1903	1	2011-12-27	53	1	2		0	0	0	0	0	0	0	0	1	0	0	0	0	0	0	0	2	2	0	0	0	0	0			0	3	1	33	1		2	1	0	1	0	0		0	1	0	1	1
1906	1	2011-12-27	59	0	1		0	0	0	0	0	1	0	0	0	0	0	0	0	0	0	0	3	2	0	0	0	0	0			0	2	0	15	1		2	1	0	1	0	0		1	0	0	0
1911	1	2012-01-01	89	1	1		1	0	0	1	0	0	0	0	0	0	0	0	0	0	0	0	3	3	0	0	0	0	0			0	2	1	26	5		2	1	0	1	0	0		1	0	0	0
1914	1	2012-01-02	43	0	2		0	0	0	0	1	1	0	0	1	0	0	0	0	0	0	0	3	4	0	0	0	0	0			0	1	0	11	1		2	3	1	3	1	0		1	0	0	1	0
1916	1	2012-01-02	50	1	1		1	0	0	0	0	0	0	0	0	1	0	0	0	0	0	0	2	5	0	0	0	0	0			0	1	0	8	1		5	0	0	1	0	0		1	0	0	1	0
1924	1	2012-01-08	63	1	1		1	0	1	0	0	0	0	0	0	0	0	0	0	0	0	0	3	2	0	0	0	0	0			0	1	0	4	98		4	0	0	1	0	0		0	0	0	0
1926	1	2012-01-09	28	1	1		0	0	0	0	0	0	0	0	0	0	0	0	0	0	0	0	3	2	0	1	0	0	0			1	3	5	14	3		1	0	0	1	0	0		1	0	0	1	0
1933	1	2012-01-12	65	1	3		0	0	0	0	1	1	0	0	0	0	0	0	0	0	0	0	3	2	0	0	0	0	0			0	2	0	8	8		4	0	0	1	0	0		1	0	0	0
1934	1	2012-01-08	72	0	1		1	0	1	0	0	1	0	0	0	0	0	0	0	0	0	0	2	7	0	0	0	0	1	0		1	2	0	19	1		4	4	1	5	1	0		1	0	0	0
1936	1	2012-01-13	89	1	1		1	0	0	0	0	1	0	0	0	0	0	0	0	0	0	0	3	2	0	0	0	1	0			1	2	2	22	1		2	1	0	1	0	0		0	0	0	0
1938	1	2012-01-12	53	1	2		0	0	0	0	0	0	0	0	0	0	0	0	0	1	0	0	3	2	0	0	0	0	1	0		0	2	0	17	4		2	10	1	11	1	1		1	1	0	0
1943	1	2012-01-15	82	1	1		0	0	0	0	0	1	0	0	0	0	0	0	0	0	0	0	3	0	0	0	0	0	0			1	2	5	29	3		4	0	0	1	0	0		1	0	0	1	0
1947	1	2012-01-19	55	1	2		1	0	0	0	0	0	0	0	0	0	0	0	0	0	0	0	2	7	0	0	0	0	0			0	2	2	15	1		2	0	0	1	0	0		1	0	0	1	0
1949	1	2012-01-20	70	1	1		0	1	0	0	0	0	0	0	0	0	0	0	0	0	0	0	1	2	1	0	1	0	0			0	2	1	19	99		3	1	0	1	0	0		1	0	0	1	0
1952	1	2012-01-20	80	0	1		0	0	0	0	0	0	0	0	0	0	0	0	0	1	0	0	3	1	0	1	0	0	1	0		0	1	0	15	8		3	1	0	1	0	0		1	0	1	1	0
1964	1	2012-01-28	69	1	3		1	0	0	0	1	0	0	1	0	0	0	0	1	0	0	0	3	5	0	0	0	0	0			0	2	0	15	98		3	6	1	6	1	0		1	1	0	1	0
1969	1	2012-01-31	57	1	2		0	0	0	0	1	1	0	1	0	0	0	0	0	1	0	0	3	5	0	0	0	0	0			0	1	0	6	4		3	1	0	1	0	0		1	0	0	1	0
1982	1	2012-02-11	69	1	1		1	0	0	0	0	0	1	0	0	1	0	0	0	0	0	0	2	7	0	0	0	0	0			0	2	2	23	99		5	0	0	1	0	0		0	0	0	0
1989	1	2012-02-11	82	0	2		1	0	0	1	1	1	0	0	1	0	0	0	0	0	0	0	3	7	0	0	0	0	1	0		0	2	1	19	4		3	3	1	4	1	0		1	0	0	1	0
1992	1	2012-02-11	64	1	1		1	0	1	0	0	0	0	0	0	0	0	0	0	0	0	0	2	6	0	1	0	0	0			0	2	3	18	1		4	2	1	5	1	0		0	0	0	0
1993	1	2012-02-15	45	1	1		0	0	0	0	0	0	1	0	0	1	0	0	0	0	0	0	3	3	0	1	0	0	0			1	3	5	18	6		6	0	0	1	0	0		0	0	0	0
1994	1	2012-02-17	74	1	1		0	0	0	0	1	1	0	0	1	0	0	0	0	0	0	0	2	4	0	1	0	0	0			1	4	6	31	1		1	0	0	1	0	0		0	0	0	0
1996	1	2012-02-18	67	1	1		0	1	0	0	0	0	0	0	0	0	0	0	0	0	0	0	1	2	1	0	1	0	0			0	2	0	17	99		4	0	0	1	0	0		1	0	0	1	0
1997	1	2012-02-15	31	1	1		0	0	0	0	0	0	0	0	0	1	1	0	0	0	0	0	2	3	0	1	0	0	1	1		1	4	6	29	1		2	1	0	1	0	0		1	1	0	1	0
1999	1	2012-02-20	62	1	1		1	0	0	0	1	1	0	0	0	0	0	0	1	0	0	0	3	4	0	0	0	0	1	0		1	2	2	11	1		3	1	0	1	0	0		0	0	0	0
2004	1	2012-02-22	80	1	1		0	0	1	1	0	1	0	0	0	0	0	0	0	0	0	0	3	1	0	0	0	0	0			0	2	1	16	98		3	1	0	1	0	0		1	0	0	1	0
2010	1	2012-02-25	22	0	2		0	0	0	1	0	1	0	0	0	0	0	0	0	1	0	0	2	2	0	0	0	0	1	1		0	3	2	20	7		4	7	1	7	1	1		1	1	0	0
2023	1	2012-03-02	61	1	1		1	0	1	0	0	1	0	0	0	0	0	0	0	0	0	0	3	2	0	0	0	0	0			0	2	0	11	98		2	1	0	1	0	0		1	0	0	1	0
2030	1	2012-03-04	60	0	1		1	0	1	0	0	0	0	0	0	1	0	0	0	0	0	0	3	5	0	0	0	0	0			0	2	1	20	99		3	20	1	20	1	1		0	1	0	0
2043	1	2012-03-18	52	0	2		0	0	0	0	1	1	0	0	0	0	0	0	0	0	0	0	3	2	0	0	0	0	0			0	2	1	5	4		3	0	0	1	0	0		1	0	0	1	0
2046	1	2012-03-20	72	1	1		1	0	0	0	1	1	0	0	1	0	0	0	0	0	0	0	2	6	0	0	0	0	0			0	3	2	29	3		3	0	0	1	0	0		1	0	0	1	0
2047	1	2012-03-20	54	0	2		1	0	0	0	0	0	0	0	0	0	0	0	0	0	0	0	3	2	0	0	1	0	0			0	1	0	9	1		2	2	1	3	1	0		1	0	0	0
2049	1	2012-03-17	65	1	1		1	0	0	0	0	0	0	0	0	0	0	0	0	0	0	0	3	2	0	0	0	0	0			0	2	1	12	99		3	0	0	1	0	0		0	0	0	1	0
2050	1	2012-03-21	58	1	2		1	0	0	0	1	0	0	0	0	1	0	0	0	0	0	0	3	7	0	0	0	0	0			0	1	0	16	99		3	5	1	6	1	0		1	1	0	1	0
2052	1	2012-03-22	37	0	1		0	1	0	0	0	0	1	0	0	1	0	0	0	0	0	0	2	5	0	0	0	0	0			0	1	0	14	99		5	1	0	1	0	0		1	0	0	1	0
2075	1	2012-04-09	66	0	2		0	0	0	0	0	0	0	0	1	0	0	0	0	1	0	0	3	2	0	0	0	0	0			0	2	0	27	80		3	5	1	6	1	0		1	1	0	0
2082	1	2012-04-14	70	1	1		1	0	0	0	0	0	0	0	0	0	0	0	0	0	0	0	3	2	0	1	0	0	0			0	2	0	12	1		3	2	1	4	1	0		1	0	0	1	0
2084	1	2012-04-13	78	1	2		0	0	0	1	0	0	0	0	0	0	0	0	1	0	0	0	3	2	0	0	0	0	0			0	2	0	17	99		2	0	0	1	0	0		1	0	0	1	0
3005	1	2013-03-28	70	1	3		0	0	0	0	1	1	0	0	0	0	0	0	1	1	0	0	3	3	0	0	0	0	1	0		0	3	2	22	4		3	17	1	18	1	1		1	1	1	1	0
3020	1	2013-04-11	63	0	1		0	0	0	0	1	1	0	0	0	0	0	0	0	0	0	0	3	2	0	0	0	0	1	0		0	2	1	17	1		2	3	1	3	1	0		1	0	1	1	0
3033	1	2013-04-16	32	0	2		0	0	0	0	0	0	0	0	0	0	0	0	0	0	0	0	3	0	0	0	0	0	0			0	2	1	7	6		1	1	0	1	0	0		1	0	0	1	0
3041	1	2013-05-01	61	0	1		0	0	0	0	1	1	0	0	0	0	0	0	0	0	0	0	3	3	0	0	0	0	1	0		1	2	6	32	1		2	4	1	5	1	0		1	0	0	1	0
3052	1	2013-05-05	75	1	2		1	0	0	1	1	1	0	0	0	0	0	0	0	0	0	0	3	4	1	0	1	0	1	0		0	2	1	27	98		4	0	0	1	0	0		1	0	0	1	0
3063	1	2013-05-11	71	0	2		1	0	1	0	0	1	0	0	0	0	0	0	0	0	0	0	2	6	0	0	0	0	0			0	2	0	17	98		3	7	1	9	1	1		1	0	0	1	0
3065	1	2013-05-13	64	0	2		0	0	0	0	0	1	0	0	1	0	0	0	0	0	0	0	3	2	0	0	0	0	0			0	1	0	16	80		2	2	1	3	1	0		1	0	0	1	0
3068	1	2013-05-15	73	1	2		1	0	0	0	1	0	0	0	0	0	0	0	0	0	0	0	3	2	0	0	1	0	1	0		0	1	0	15	98		3	1	0	1	0	0		1	0	0	1	0
3070	1	2013-05-15	73	0	1		0	0	0	1	0	1	0	0	1	1	0	0	0	0	1	0	2	4	0	0	0	0	0			1	1	2	22	1		1	1	0	1	0	0		0	0	0	0
3078	1	2013-05-19	70	1	1		1	0	0	0	1	1	0	0	0	0	0	0	0	0	0	0	2	8	0	0	0	0	1	0		0	1	0	10	99		7	0	0	1	0	0		1	0	0	1	0
3084	1	2013-05-23	75	0	1		1	0	0	0	0	0	0	0	0	0	0	0	0	0	0	0	2	6	0	0	1	0	1	0		0	1	0	21	98		3	1	0	1	0	0		1	0	0	1	0
3092	1	2013-05-31	59	1	1		0	0	0	0	0	0	1	0	0	0	0	0	0	0	0	0	3	0	0	0	0	0	0			0	2	1	11	98		3	0	0	1	0	0		1	0	0	1	0
3094	1	2013-06-01	74	1	1		0	0	0	0	0	1	0	0	0	0	1	0	0	1	0	0	3	1	0	1	0	0	1	0		1	4	4	39	3		2	3	1	3	1	0		0	0	0	0
3103	1	2013-06-09	74	1	3		0	0	0	0	0	1	0	0	0	0	0	0	0	0	0	0	3	2	0	0	0	0	0			0	4	6	25	8		3	14	1	15	1	1		1	0	1	0
3104	1	2013-06-12	62	1	3		0	0	0	0	1	0	0	0	0	0	0	0	0	1	0	0	3	1	0	0	0	0	1	0		0	2	1	11	4		3	0	0	1	0	0		1	0	1	1	0
3111	1	2013-06-15	69	1	1		1	0	1	0	0	0	0	0	0	0	0	0	0	0	0	0	3	2	0	0	0	0	0			0	1	0	7	2		3	0	0	1	0	0		0	0	0	0
3121	1	2013-06-24	47	1	2		1	0	0	0	1	0	0	0	0	0	0	0	0	0	0	0	2	7	0	0	0	0	1	0		0	2	0	8	98		3	17	1	18	1	1		1	0	0	1	0
3159	1	2013-07-10	83	0	1		0	0	0	0	0	1	0	0	0	0	0	0	0	0	0	0	3	3	0	0	0	0	0			0	2	0	15	1		5	6	1	9	1	1		1	0	0	1	0
3176	1	2013-07-21	82	1	1		1	0	0	0	0	0	0	0	0	0	0	0	0	0	0	0	3	2	0	1	0	0	0			0	2	1	18	1		4	0	0	1	0	0		1	0	0	1	0
3180	1	2013-07-22	68	0	2		0	0	0	0	0	1	0	0	1	0	0	0	0	0	1	0	3	2	0	0	0	0	0			0	1	1	25	80		3	0	0	1	0	0		1	1	0	1	0
3184	1	2013-07-26	66	1	2		1	0	1	0	0	0	0	0	0	0	0	0	0	0	0	0	2	6	0	1	0	0	0			0	1	0	7	98		1	0	0	1	0	0		1	0	0	1	0
3186	1	2013-07-26	42	1	1		1	0	0	0	0	0	0	0	0	1	0	0	0	0	0	0	3	3	0	1	0	0	0			0	2	0	3	6									0	0	0	0
3187	1	2013-07-27	61	1	1		1	0	0	0	0	0	0	0	0	1	0	0	0	0	0	0	3	4	0	0	0	0	0			0	2	1	14	99		5	6	1	6	1	0		1	0	0	1	0
3207	1	2013-08-05	75	1	2		0	0	0	0	0	0	0	0	0	0	0	0	0	0	1	0	3	0	0	0	0	0	0			0	2	0	16	8		2	5	1	5	1	0		1	1	1	1	0
3212	1	2013-08-07	67	1	2		1	0	0	0	0	1	0	0	0	0	0	0	0	0	0	0	2	6	0	0	1	0	1	0		0	2	0	21	3		4	4	1	5	1	0		1	0	0	1	0
3235	1	2013-08-24	54	0	2		1	0	0	0	0	0	0	0	0	0	0	0	0	0	0	0	2	6	0	0	0	0	1	0		0	4	5	24	3		2	0	0	1	0	0		1	0	0	1	0
3277	1	2013-09-15	60	1	1		1	0	1	0	1	0	0	0	0	0	0	0	0	0	0	0	3	3	0	1	0	0	0			0	2	0	11	1		2	6	1	7	1	1		1	0	0	1	0
3279	1	2013-09-18	88	1	3		0	0	0	0	0	1	0	1	0	0	0	0	1	0	0	0	3	3	0	0	0	0	0			0	2	1	14	7		3	12	1	13	1	1		1	1	1	1	0
3280	1	2013-09-18	65	0	1		1	0	0	0	0	0	0	0	0	0	0	0	0	0	0	0	2	6	0	1	0	0	0			0	2	2	20	1		3	8	1	10	1	1		1	0	0	1	0
3320	1	2013-09-29	45	1	1		0	0	0	0	1	0	0	0	0	0	0	0	0	0	0	0	3	1	0	0	0	0	1	0		0	2	0	10	8		2	0	0	3	1	0		1	0	1	1	0
3323	1	2013-10-01	64	0	3		0	0	0	0	0	0	0	0	0	0	0	0	0	0	0	0	3	0	0	0	0	0	0			0	2	1	14	8		2	4	1	6	1	0		1	1	1	1	0
3340	1	2013-10-10	69	1	2		1	0	1	0	0	1	0	0	0	0	0	0	0	0	0	0	3	2	0	0	0	0	0			0	1	1	10	99		4	0	0	1	0	0		1	0	0	0
3342	1	2013-10-11	71	1	1		0	0	0	0	1	1	0	1	0	0	0	0	1	0	0	1	2	5	0	0	0	0	0			0	4	2	17	2		3	1	0	1	0	0		0	0	0	1	0
3347	1	2013-10-17	67	0	1		1	0	0	0	0	0	0	0	0	1	0	0	1	1	0	1	2	7	0	1	0	0	1	0		1	2	3	27	1		3	1	0	1	0	0		1	0	0	0
3348	1	2013-10-19	24	1	1		0	0	0	0	0	0	0	0	0	0	0	0	0	0	0	0	3	3	0	0	0	1	0			0	2	1	15	1		2	3	1	3	1	0		1	0	0	1	0
3356	1	2013-10-25	75	0	2		0	0	0	0	0	1	0	0	0	0	0	0	0	1	0	0	3	1	0	0	0	0	1	0		0	2	1	21	8		2	17	1	18	1	1		1	1	1	1	0
3359	1	2013-10-29	57	0	1		0	1	0	0	0	0	0	0	0	0	0	0	0	0	0	0	1	2	1	0	1	1	0			0	2	1	19	1		2	0	0	1	0	0		1	0	0	1	0
3360	1	2013-10-29	77	1	1		1	0	0	0	1	1	0	0	0	0	0	0	0	0	0	0	2	7	0	0	0	0	1	0		0	3	2	19	98		6	13	1	15	1	1		1	0	1	0
3367	1	2013-10-31	67	1	1		0	0	0	0	0	0	0	0	0	0	0	0	1	0	0	1	3	2	0	0	0	0	0			0	1	2	10	3		4	0	0	1	0	0		1	0	0	1	0
3369	1	2013-10-31	64	1	1		0	0	0	0	0	0	1	0	0	1	0	0	0	0	0	0	2	4	0	0	0	0	0			1	4	5	27	3		2	1	0	1	0	0		1	1	0	0
3389	1	2013-11-11	46	0	1		0	0	0	0	0	0	0	0	0	0	0	0	0	0	0	1	3	1	0	1	0	0	1	0		1	2	4	16	3		4	0	0	1	0	0		1	0	0	0
3399	1	2013-11-23	73	1	1		1	0	1	0	0	1	0	0	0	0	0	0	0	0	0	0	3	2	0	1	0	0	0			1	3	5	20	98		4	0	0	1	0	0		0	0	0	1	0
3405	1	2013-12-06	71	1	1		1	0	1	0	1	1	0	0	0	0	0	0	0	0	0	0	3	3	0	1	0	0	0			0	2	0	11	6		7	0	0	1	0	0		0	1	0	0
3406	1	2013-12-06	84	0	2		0	0	0	0	1	1	0	0	0	0	0	0	0	1	0	0	3	2	0	0	0	0	0			0	2	0	11	98		2	0	0	1	0	0		1	0	0	1	0
3416	1	2013-12-14	26	1	1		0	1	0	0	0	0	0	0	0	0	0	1	0	0	0	0	1	2	1	0	1	0	1	1		0	2	0	16	99		2	21	1	22	1	1		1	1	1	1	0
3558	1	2014-01-06	50	1	1		0	0	0	1	1	1	0	0	0	0	1	0	0	0	0	0	3	5	0	0	0	0	1	0		1	2	4	30	3		3	2	1	4	1	0		0	0	0	1	0
3562	1	2014-01-07	56	0	1		1	0	0	0	0	0	0	0	0	0	0	0	0	0	0	0	2	6	0	0	1	0	1	0		0	2	1	8	1		4	0	0	1	0	0		1	0	0	0
3576	1	2014-01-16	74	1	1		1	0	1	1	1	1	0	1	0	0	0	0	0	0	1	0	2	5	0	0	0	0	0			1	2	2	30	1		4	1	0	1	0	0		0	0	0	1	0
3590	1	2014-01-20	69	1	1		0	0	0	0	0	1	1	0	0	0	0	0	1	0	0	0	3	1	0	0	0	0	1	0		0	2	0	23	1		6	1	0	1	0	0		1	0	1	0
3593	1	2014-01-22	79	1	1		0	0	0	1	1	1	0	0	1	0	0	0	0	0	0	0	3	5	0	0	0	0	1	0		0	2	1	25	1		1	0	0	1	0	0		0	0	0	0
3597	1	2014-01-28	47	1	1		0	0	0	0	1	0	1	0	0	1	0	0	0	0	0	0	2	3	0	0	0	0	1	0		0	1	1	11	99		2	0	0	1	0	0		0	0	0	0
3600	1	2014-01-29	63	0	3		0	0	0	0	0	0	0	0	0	1	0	0	0	0	0	0	2	3	0	1	0	0	0			0	2	2	24	4		1	1	0	1	0	0		1	0	0	1	0
3603	1	2014-01-31	75	0	2		0	1	0	0	0	0	0	0	0	1	0	0	0	0	0	0	2	5	0	0	1	0	1	0		0	2	1	22	99		2	3	1	5	1	0		1	0	0	1	0
3604	1	2014-02-03	54	0	1		0	0	0	0	0	0	0	0	0	0	1	0	0	0	0	0	3	0	1	1	0	0	1	1		1	2	0	10	1		2	2	1	4	1	0		1	0	0	1	0
3614	1	2014-02-09	89	0	2		0	0	0	0	0	1	0	0	0	0	0	0	0	0	0	0	3	0	0	1	0	0	0			0	2	1	15	8		6	0	0	1	0	0		1	0	1	1	0
3623	1	2014-02-16	57	1	1		1	0	0	0	0	0	0	0	0	0	0	0	0	0	0	0	3	2	0	1	0	0	0			0	1	0	6	2		3	0	0	1	0	0		0	0	0	0
3630	1	2014-02-21	76	0	1		0	0	0	0	0	1	0	0	0	0	0	0	0	1	0	0	3	1	0	0	0	0	1	0		0	2	0	15	8		2	1	0	1	0	0		1	0	1	1	0
3642	1	2014-03-02	78	0	2		0	0	0	1	1	1	0	0	0	0	0	0	1	0	0	0	2	2	0	0	0	0	0			0	2	2	18	3		2	0	0	1	0	0		1	0	0	1	0
3652	1	2014-03-08	69	0	1		0	0	0	0	0	1	0	0	1	0	0	0	0	0	0	0	3	2	0	0	0	0	1	0		0	2	2	24	4		2	1	0	1	0	0		1	0	1	1	0
3654	1	2014-03-11	59	1	2		0	0	0	0	1	1	0	0	1	0	0	0	0	0	0	0	3	4	0	0	0	0	0			0	1	0	20	80		3	18	1	18	1	1		1	1	1	1	0
3659	1	2014-03-15	72	1	3		0	0	0	0	0	0	0	0	0	0	0	0	0	0	0	0	3	0	0	0	0	0	0			0	2	0	12	8		2	35	1	35	1	1		1	1	1	1	0
3673	1	2014-03-22	63	0	1		1	0	1	0	1	1	0	0	0	0	0	0	0	0	1	0	2	10	0	0	0	0	0			0	2	2	15	98		3	1	0	1	0	0		0	0	0	1	0
3676	1	2014-03-27	61	1	1		0	0	0	0	1	0	0	0	0	0	1	0	0	0	0	0	2	4	0	0	0	0	1	1		1	2	3	26	1		4	0	0	1	0	0		1	0	0	0
3677	1	2014-03-27	64	0	1		0	0	0	0	1	0	0	0	0	0	1	0	0	0	0	0	3	1	0	1	0	0	1	1		1	2	0	7	1		7	15	1	19	1	1		0	0	0	0
3686	1	2014-03-30	67	0	1		1	0	0	0	0	1	0	0	0	0	1	0	0	0	0	0	2	6	1	0	1	0	1	1		0	2	1	28	1		3	1	0	1	0	0		1	0	0	1	0
3695	1	2014-04-03	56	1	1		0	0	0	0	0	0	0	0	0	0	1	0	0	0	0	0	3	0	0	1	0	0	1	0		1	2	2	14	1		7	0	0	1	0	0		1	0	0	0
3705	1	2014-04-12	53	0	2		1	0	0	0	0	0	0	0	0	0	0	0	0	0	0	0	2	6	0	0	1	0	1	0		0	2	1	21	1		3	0	0	1	0	0		1	0	0	1	0
3724	1	2014-04-25	56	0	1		1	0	0	0	0	0	0	0	0	0	0	0	0	1	0	0	2	7	0	0	0	0	1	0		1	4	6	34	3									0	0	0	0
3731	1	2014-04-26	48	1	1		1	0	0	0	0	0	0	0	0	0	0	0	0	0	0	0	3	0	0	1	0	0	0			1	2	4	16	1		3	0	0	1	0	0		0	0	0	1	0
3736	1	2014-04-30	51	0	1		1	0	1	0	0	0	0	1	0	0	0	0	0	0	0	0	2	8	0	0	0	0	0			0	1	0	15	98		3	0	0	1	0	0		1	0	0	1	0
3739	1	2014-05-07	45	1	1		1	1	0	0	1	1	0	0	1	0	0	0	0	0	0	0	2	13	0	0	1	0	1	0		1	2	4	26	1		2	10	1	11	1	1		1	0	0	1	0
3741	1	2014-05-08	59	0	1		0	1	0	0	0	0	0	0	0	0	0	1	0	0	0	0	2	2	0	0	1	0	1	0		0	2	0	19	1		2	2	1	3	1	0		1	0	0	1	0
3750	1	2014-05-13	61	1	1		1	0	0	0	0	0	0	0	0	0	0	0	0	0	0	0	3	2	0	0	0	0	0			0	2	2	15	1		3	5	1	7	1	1		1	0	0	1	0
3756	1	2014-05-16	75	0	1		1	0	0	0	0	1	0	0	0	0	0	0	0	0	0	0	3	2	0	1	0	0	1	0		0	2	0	13	98		2	1	0	3	1	0		1	0	0	0
3758	1	2014-05-15	53	0	1		0	0	0	0	0	0	0	0	0	0	1	0	0	0	0	0	3	3	0	1	0	0	1	1		0	4	7	21	98		4	0	0	1	0	0		1	0	0	0
3786	1	2014-05-29	66	1	2		1	0	0	0	1	1	0	0	0	0	0	0	0	0	0	0	2	7	0	0	0	0	0			0	1	0	12	8		3	8	1	10	1	1		1	1	1	1	0
3790	1	2014-05-28	70	1	1		1	0	1	0	1	1	0	0	0	0	0	0	1	0	1	1	2	10	0	1	0	0	1	0		0	2	0	15	99		3	0	0	1	0	0		0	0	0	1	0
3823	1	2014-06-17	69	1	1		1	0	0	0	0	0	0	0	0	0	0	0	0	0	0	0	2	6	0	1	0	0	1	0		1	3	4	29	3		2	1	0	1	0	0		0	0	0	0
3832	1	2014-06-25	56	1	1		1	1	1	0	1	0	0	0	0	0	0	0	0	0	0	0	1	9	1	0	1	1	1	0		0	2	0	19	1		2	3	1	3	1	0		1	0	0	1	0
3834	1	2014-06-26	71	1	2		0	0	0	1	1	1	0	0	1	0	0	0	0	0	0	0	3	3	0	0	0	0	1	0		0	3	5	39	1		3	6	1	6	1	0		1	0	0	1	0
3841	1	2014-07-03	65	0	2		1	0	1	0	0	0	0	0	0	0	0	0	0	0	0	0	2	9	0	0	0	0	0			0	3	5	25	98		4	0	0	1	0	0		0	0	0	0
3842	1	2014-07-03	76	0	1		1	0	1	0	0	1	0	0	0	0	0	0	0	0	0	0	2	6	0	0	0	0	1	0		0	1	2	17	98		4	0	0	1	0	0		1	0	0	1	0
3843	1	2014-07-03	79	0	1		0	0	0	1	0	1	0	0	0	0	0	0	0	0	0	0	3	3	0	0	0	0	0			0	1	0	16	99		4	0	0	1	0	0		1	0	0	1	0
3851	1	2014-07-09	41	0	1		1	0	0	0	0	0	0	0	0	0	0	0	0	0	0	0	2	6	0	1	0	0	1	0		0	2	1	18	6		2	5	1	5	1	0		1	0	0	1	0
3859	1	2014-07-12	67	1	1		0	0	1	1	0	1	0	0	0	0	0	0	0	0	0	0	3	0	0	0	0	0	0			0	2	1	12	98		2	0	0	1	0	0		1	0	0	1	0
3867	1	2014-07-19	72	1	1		1	0	0	0	0	0	0	0	0	1	0	0	0	0	0	0	2	5	0	0	0	0	0			0	2	4	38	2									0	0	0	0
3872	1	2014-07-23	84	1	1		0	0	0	0	0	1	0	0	0	0	0	0	0	0	0	0	3	0	0	0	0	0	0			0	2	0	29	4		3	0	0	1	0	0		1	1	0	1	0
3878	1	2014-07-31	73	0	1		1	0	1	0	1	1	0	1	0	0	0	0	0	0	0	0	2	4	0	0	0	0	0			0	2	1	18	98		12	1	0	1	0	0		1	0	0	1	0
3897	1	2014-08-27	45	1	2		0	1	0	0	0	1	0	0	0	0	0	0	0	0	0	0	1	2	1	0	1	0	1	0		0	2	0	15	99		2	1	0	1	0	0		0	0	0	0
3902	1	2014-08-29	58	1	3		0	0	0	0	0	0	1	0	0	1	0	0	0	0	0	0	3	1	0	0	0	0	0			0	2	0	13	4		2	3	1	3	1	0		1	1	0	1	0
3909	1	2014-08-30	71	1	1		1	0	1	0	0	0	0	0	0	0	0	0	0	0	1	0	2	6	0	0	0	1	1	0		1	2	3	25	3									1	0	0	0
3910	1	2014-09-02	56	0	1		1	0	1	0	0	0	0	0	0	0	0	0	0	0	0	0	2	6	0	0	0	0	0			0	2	0	7	99		2	0	0	1	0	0		1	0	1	1	0
3916	1	2014-09-05	58	0	1		1	0	0	0	0	0	0	0	0	0	0	0	0	0	0	0	2	6	0	1	1	0	1	0		0	4	2	14	4		2	0	0	1	0	0		1	0	0	1	0
3919	1	2014-09-09	66	0	1		0	0	0	0	0	0	0	0	0	0	0	0	0	0	0	1	3	1	0	1	0	0	0			1	4	2	31	6		4	0	0	1	0	0		1	0	0	0
3921	1	2014-09-09	68	1	1		1	0	1	0	1	0	0	0	0	0	0	0	0	0	0	0	2	7	0	0	0	0	0			0	2	0	14	99		6	0	0	1	0	0		1	0	0	1	0
3929	1	2014-09-17	79	0	1		1	0	1	0	1	1	0	0	0	0	0	0	0	0	0	0	2	7	0	1	0	0	0			0	1	0	20	6		3	0	0	1	0	0		0	0	0	0
3930	1	2014-09-18	59	0	1		1	0	0	0	0	0	0	0	0	0	0	0	0	0	0	0	2	6	0	0	0	0	0			0	2	0	13	99		3	0	0	1	0	0		0	0	0	0
3932	1	2014-09-19	55	1	1		0	0	0	0	0	1	0	0	0	0	0	0	0	0	0	0	3	0	0	1	0	0	0			0	2	1	11	6		3	3	1	4	1	0		1	1	0	1	0
3933	1	2014-09-17	71	1	1		0	0	0	0	0	0	0	0	0	0	0	0	0	0	0	0	3	0	0	0	0	0	0			0	2	0	17	1		3	0	0	1	0	0		1	0	0	1	0
3934	1	2014-09-20	78	1	1		0	0	0	0	0	1	0	0	0	0	0	0	0	0	0	0	3	0	0	0	0	0	0			0	2	1	25	2		3	0	0	1	0	0		1	0	0	1	0
3942	1	2014-09-23	20	0	1		1	0	0	0	0	0	0	0	0	0	0	0	0	0	0	0	2	6	0	1	0	0	1	0		0	2	1	9	1		3	3	1	4	1	0		0	0	0	1	0
3943	1	2014-09-23	45	1	1		1	0	0	0	0	0	1	0	0	1	0	0	0	0	0	0	2	5	0	0	0	0	0			0	1	0	11	98		2	3	1	3	1	0		1	0	0	1	0
3944	1	2014-09-21	72	1	1		0	1	0	0	0	0	0	0	0	0	0	0	0	0	0	0	2	2	0	0	0	0	1	0		0	2	1	15	4		2	1	0	3	1	0		1	0	0	1	0
3950	1	2014-09-25	78	1	1		0	0	1	0	1	1	0	0	0	0	0	0	0	0	0	0	3	2	0	0	0	0	1	1		0	1	0	17	99		4	0	0	1	0	0		1	0	0	1	0
3959	1	2014-10-06	70	1	1		0	0	1	0	0	1	0	0	0	0	0	0	0	0	0	0	3	1	0	0	0	0	0			0	2	4	26	2		4	1	0	1	0	0		0	0	0	1	0
3963	1	2014-10-06	50	1	2		1	0	0	0	0	0	0	0	0	0	0	0	0	0	0	0	2	5	0	0	0	0	0			0	1	0	12	3		4	1	0	1	0	0		1	0	0	1	0
3968	1	2014-10-09	74	1	2		1	0	0	0	0	1	0	0	0	0	0	0	0	0	0	0	2	6	0	0	1	0	1	0		0	3	2	18	99		7	1	0	1	0	0		1	0	0	1	0
3970	1	2014-10-13	60	1	1		0	0	1	0	1	0	1	0	0	1	1	0	0	0	0	0	2	7	0	1	0	0	1	0		1	1	0	19	1		7	33	1	33	1	1		1	0	0	1	0
3974	1	2014-10-14	71	0	2		0	0	0	0	0	1	0	0	1	0	0	0	0	0	0	0	2	3	0	0	0	0	0			0	2	1	25	80		5	1	0	1	0	0		1	0	0	1	0
3977	1	2014-10-16	21	0	1		0	0	0	0	0	0	1	0	0	0	0	0	0	0	0	0	3	2	0	0	0	0	0			0	3	2	13	2		3	1	0	1	0	0		1	0	0	1	0
3982	1	2014-10-20	40	1	2		0	0	0	0	0	0	0	0	1	1	0	0	0	0	0	0	2	5	0	0	0	0	0			0	2	4	20	1		2	20	1	20	1	1		1	0	0	1	0
3983	1	2014-10-20	65	0	2		0	0	0	0	1	0	0	0	0	0	0	0	0	0	0	0	3	2	0	0	0	0	0			0	3	1	20	7		1	17	1	18	1	1		1	1	0	1	0
3984	1	2014-10-20	55	0	1		1	0	0	0	0	0	0	0	0	1	0	0	0	0	0	0	2	9	0	0	0	0	1	0		0	2	2	20	4		3	11	1	11	1	1		1	0	0	1	0
3989	1	2014-10-22	65	1	1		0	0	0	0	0	0	0	0	0	0	0	0	0	0	0	0	3	0	0	0	0	0	0			0	3	3	6	2		2	0	0	1	0	0		1	0	0	1	0
3997	1	2014-10-24	71	1	3		0	0	0	0	0	1	0	0	0	0	0	0	0	0	0	0	3	1	0	0	0	0	0			0	2	2	15	7		2	13	1	14	1	1		1	1	0	1	0
4022	1	2014-10-31	76	0	2		0	0	1	0	1	1	0	0	0	1	0	0	0	0	0	0	2	7	0	0	0	1	1	0		0	2	2	14	98		5	1	0	1	0	0		1	0	0	1	0
4032	1	2014-11-05	56	1	1		1	0	1	0	0	0	0	0	0	1	0	0	0	0	0	0	3	3	0	0	0	0	0			0	2	2	14	98									0	0	0	0
4034	1	2014-11-08	75	1	2		0	0	0	0	1	1	0	0	1	0	0	0	0	0	0	0	2	5	0	0	0	0	0			0	1	0	19	80		2	17	1	17	1	1		1	0	0	1	1
4039	1	2014-11-10	66	0	3		0	0	0	0	1	1	0	0	0	0	0	0	0	0	0	0	3	2	0	0	0	0	0			0	1	0	13	8		2	1	0	1	0	0		1	0	1	0
4043	1	2014-11-10	40	1	2		0	0	0	0	1	1	0	0	1	0	0	0	0	0	1	0	2	5	0	1	0	0	0			0	1	0	15	80		1	1	0	2	0	0		1	0	0	1	0
4045	1	2014-11-12	62	1	2		0	0	0	1	0	0	0	0	0	0	0	0	0	0	1	0	2	1	0	0	0	0	0			0	2	3	4	6		5	1	0	1	0	0		1	0	0	1	0
4055	1	2014-11-21	78	0	2		0	0	0	0	1	1	0	0	1	0	0	0	0	0	0	0	2	3	0	0	0	0	0			0	2	0	16	80		4	0	0	1	0	0		1	0	0	1	0
4073	1	2014-12-02	76	0	2		0	0	0	0	0	1	0	0	0	0	0	0	0	1	1	0	3	2	0	0	0	0	1	0		0	1	0	15	8		2	0	0	1	0	0		1	0	1	0
4077	1	2014-12-04	60	0	1		0	0	0	0	0	0	0	0	0	0	0	0	0	0	0	0	3	1	0	1	0	0	0			0	2	1	18	6		4	1	0	1	0	0		1	0	0	1	0
4078	1	2014-12-07	81	1	2		0	0	0	0	0	0	0	0	0	0	0	0	0	0	0	0	3	1	0	0	0	0	0			0	4	2	26	98		1	2	1	2	0	0		1	0	0	1	0
4079	1	2014-12-08	82	1	2		0	0	0	0	0	1	0	0	0	0	0	0	0	0	0	0	3	1	0	0	0	0	0			0	2	0	14	4		1	2	1	2	0	0		1	0	1	1	0
4084	1	2014-12-11	66	0	1		1	0	0	0	0	0	0	0	0	1	0	0	0	0	0	0	3	2	0	1	0	0	0			0	2	0	15	99		2	1	0	1	0	0		1	0	0	1	0
4113	1	2015-01-03	67	1	1		1	0	0	0	0	0	0	1	0	1	0	0	0	0	0	0	2	5	0	0	0	0	0			0	2	3	27	2		5	8	1	8	1	1		1	0	0	1	0
4114	1	2015-01-03	53	0	2		1	0	0	0	1	0	0	0	0	0	0	0	0	0	0	0	3	2	0	0	1	0	1	0		0	2	1	18	1		4	1	0	1	0	0		1	0	0	1	0
4120	1	2015-01-06	72	1	2		1	0	0	0	0	0	0	0	0	0	0	0	0	0	0	0	3	6	0	0	1	0	1	0		0	2	0	16	3		2	3	1	3	1	0		1	1	0	1	0
4121	1	2015-01-07	57	1	1		0	0	0	0	0	0	0	0	0	0	0	0	0	0	0	1	2	1	0	1	0	0	1	0		1	3	4	18	1		2	1	0	1	0	0		1	0	0	1	0
4127	1	2015-01-09	74	0	3		0	0	0	0	0	1	0	0	0	0	0	0	0	1	0	0	3	1	0	0	0	0	1	0		0	1	0	15	3		3	1	0	1	0	0		1	0	0	1	0
4131	1	2015-01-11	63	1	2		0	0	0	1	0	0	0	0	0	0	0	0	0	0	0	0	3	3	0	0	0	0	0			0	1	0	20	8		2	0	0	1	0	0		0	0	1	0
4132	1	2015-01-12	55	0	1		0	0	0	0	0	0	0	0	0	1	1	0	0	0	0	0	2	3	0	0	0	0	1	1		1	1	0	21	1		2	7	1	8	1	1		1	0	0	1	0
4149	1	2015-01-21	21	1	1		0	0	0	0	0	0	0	0	0	0	0	0	0	0	0	0	3	1	0	0	0	0	0			0	1	1	2	1		6	1	0	1	0	0		0	0	0	0
4151	1	2015-01-24	59	1	2		0	0	0	0	0	1	0	0	1	0	0	0	0	0	0	0	2	2	0	0	0	0	0			0	3	4	26	7		1	13	1	14	1	1		1	1	0	1	0
4153	1	2015-01-25	74	1	1		0	0	0	0	1	1	0	0	0	0	0	0	0	0	0	0	2	4	0	0	0	0	0			0	2	1	16	1		2	5	1	5	1	0		1	0	0	1	0
4169	1	2015-02-05	86	0	1		0	0	1	1	0	1	0	0	1	0	0	0	0	0	0	0	2	4	0	0	0	0	0			0	1	2	23	7		4	1	0	1	0	0		1	1	0	1	0
4170	1	2015-02-05	66	1	2		1	0	0	0	0	1	0	0	0	0	0	0	0	0	0	0	2	8	0	1	1	1	0			0	2	1	14	5		5	0	0	1	0	0		1	0	0	1	0
4176	1	2015-02-17	78	1	1		0	0	0	1	0	0	0	0	0	0	0	0	1	0	0	0	2	2	0	0	0	1	1	0		1	3	1	21	3		1	2	1	2	0	0		0	0	0	0
4187	1	2015-02-23	79	1	2		0	0	0	0	1	1	0	0	0	0	0	0	0	0	0	0	3	0	0	0	0	0	0			0	1	0	13	3		4	1	0	1	0	0		1	0	0	1	0
4190	1	2015-02-28	84	0	2		0	0	0	0	0	0	0	0	0	0	0	0	1	0	0	0	3	2	0	0	0	0	0			0	3	2	20	3		2	2	1	3	1	0		0	1	0	0
4193	1	2015-03-05	65	0	2		0	0	0	0	0	0	0	0	0	1	1	0	0	0	0	0	3	1	0	0	0	0	1	1		0	2	2	15	98		3	1	0	4	1	0		1	0	0	1	0
4201	1	2015-03-10	37	0	1		0	0	0	0	0	0	0	0	0	0	1	0	0	0	0	0	3	3	0	0	0	0	1	1		0	2	0	17	99		9	1	0	1	0	0		1	0	0	1	0
4203	1	2015-03-12	56	1	3		1	0	0	0	0	0	0	0	0	0	0	0	0	0	0	0	2	2	0	0	0	0	0			0	2	0	17	98		5	0	0	1	0	0		1	0	0	1	0
4238	1	2015-04-06	64	1	1		1	0	0	0	0	0	0	0	0	0	0	0	0	0	0	0	3	2	0	1	0	0	1	0		1	4	6	24	6		1	2	1	2	0	0		0	0	0	0
4241	1	2015-04-07	44	1	3		0	0	0	0	0	1	0	0	0	0	0	0	0	0	0	0	3	0	0	0	0	0	0			1	2	4	13	98		1	0	0	1	0	0		0	1	0	0
4255	1	2015-04-21	74	1	1		1	0	0	1	0	0	0	0	0	1	0	0	0	0	0	0	3	2	0	1	0	0	1	0		1	3	5	24	3		2	1	0	1	0	0		0	0	0	0
4265	1	2015-04-28	63	0	1		0	0	0	0	0	0	0	0	0	0	0	0	0	0	0	0	3	2	1	0	0	0	1	0		0	1	0	13	1		2	1	0	1	0	0		1	0	0	1	1
4271	1	2015-05-02	50	1	1		1	0	0	0	0	1	0	0	0	1	0	0	0	0	0	0	3	5	0	0	0	0	0			0	2	1	12	98		2	1	0	1	0	0		1	0	0	1	0
4275	1	2015-05-07	42	0	1		1	0	0	0	0	0	0	0	1	0	1	0	0	0	0	0	3	4	0	0	0	0	1	1		0	2	2	12	5		4	14	1	14	1	1		1	0	0	1	0
4276	1	2015-05-10	65	0	1		0	0	0	0	1	1	0	0	0	0	0	0	0	0	1	0	3	2	0	0	0	0	1	0		0	1	0	16	98		3	1	0	1	0	0		1	0	0	1	0
4294	1	2015-05-26	53	1	1		0	0	0	0	0	0	0	0	0	1	1	0	0	0	0	0	2	3	0	1	0	0	1	1		1	2	4	18	1		2	3	1	3	1	0		0	0	0	0
4298	1	2015-05-28	49	1	2		1	0	0	0	0	0	0	0	0	0	0	0	0	0	0	0	2	6	0	0	1	0	0			0	2	0	7	98		1	1	0	1	0	0		1	0	0	1	0
4302	1	2015-05-29	79	1	3		1	0	0	0	0	0	0	0	0	0	0	0	0	0	0	0	2	6	0	0	0	0	0			0	2	0	9	6		2	1	0	1	0	0		1	0	0	1	0
4307	1	2015-06-05	32	1	1		1	0	0	0	0	0	0	0	0	0	0	0	0	0	0	0	2	2	0	1	1	0	1	0		0	2	3	18	1		2	5	1	5	1	0		1	0	0	1	0
4315	1	2015-06-21	67	1	1		1	0	0	0	0	0	0	0	0	0	0	0	0	0	0	0	2	2	0	0	0	0	0			0	3	3	7	1		3	1	0	1	0	0		1	0	0	1	0
4318	1	2015-06-23	43	1	1		1	0	0	0	0	0	1	0	0	0	0	0	0	0	0	0	2	3	0	0	0	0	0			0	2	0	5	98		3	0	0	1	0	0		1	0	0	1	0
4321	1	2015-06-29	84	0	2		0	0	0	0	1	1	0	0	1	0	0	0	0	0	0	0	2	6	0	0	0	0	0			0	2	0	15	1		2	3	1	3	1	0		1	0	0	1	0
4322	1	2015-06-27	60	1	2		0	0	0	0	1	1	0	0	0	0	0	0	0	0	0	1	2	2	0	0	0	0	0			0	2	0	6	8		2	0	0	3	1	0		1	1	1	1	0
4337	1	2015-07-18	74	1	2		0	0	0	0	0	0	0	0	0	0	0	0	0	0	1	1	2	1	0	1	0	0	1	0		0	2	0	15	6		4	10	1	10	1	1		1	1	0	1	0
4349	1	2015-07-24	75	1	1		1	0	0	0	1	1	0	0	0	0	0	0	1	0	0	0	2	4	0	0	0	0	0			0	2	0	15	8		4	10	1	10	1	1		1	0	0	1	0
4367	1	2015-07-31	75	0	1		1	0	0	1	1	0	0	0	0	0	0	0	0	0	1	1	2	3	0	0	0	0	0			0	2	1	20	1		4	4	1	5	1	0		1	0	0	0
4370	1	2015-08-02	76	1	1		0	0	0	0	0	0	0	0	0	1	0	0	0	0	0	0	2	3	0	0	0	0	1	0		0	4	4	9	7		2	3	1	3	1	0		1	0	0	1	0
4372	1	2015-08-04	68	1	2		0	0	0	0	0	1	0	1	0	0	1	0	0	0	0	0	2	4	0	0	0	0	0			0	2	0	18	6		3	0	0	1	0	0		1	0	0	0
4386	1	2015-08-11	67	1	2		0	0	0	0	0	0	0	0	1	0	0	0	1	0	0	0	2	2	0	0	0	0	0			0	3	2	10	80		4	5	1	5	1	0		1	0	1	1	0
4388	1	2015-08-13	70	0	1		0	0	0	1	0	1	0	0	1	0	0	0	0	0	0	0	3	3	0	1	0	0	1	0		0	3	3	15	6		4	0	0	1	0	0		1	0	0	1	0
4404	1	2015-08-23	62	1	1		1	0	1	0	1	1	0	0	0	1	0	1	0	0	0	0	2	5	0	0	0	0	1	0		0	2	0	22	99		3	1	0	1	0	0		1	0	0	1	0
4413	1	2015-08-27	59	0	1		0	0	1	0	0	0	0	0	0	1	0	0	0	0	0	0	3	1	0	1	0	0	0			0	1	0	6	2		2	0	0	1	0	0		1	0	0	1	0
4425	1	2015-09-05	78	1	1		0	0	0	0	0	1	0	0	0	0	0	0	0	0	0	0	2	4	0	0	0	0	1	0		1	3	2	30	2		4	1	0	1	0	0		0	0	0	1	0
4440	1	2015-09-21	56	1	1		0	0	0	0	0	0	0	0	0	0	0	0	0	0	0	0	3	1	0	0	0	0	0			1	4	2	35	98		6	1	0	1	0	0		0	0	0	0
4443	1	2015-09-30	56	0	1		1	0	0	0	0	0	0	0	0	0	0	0	0	0	0	0	2	3	0	0	1	0	1	0		0	2	0	10	1		1	1	0	1	0	0		0	0	0	0
4448	1	2015-10-03	70	1	1		0	0	0	0	1	1	0	0	0	0	0	0	0	0	0	0	3	1	0	1	0	0	0			1	2	0	17	2		4	0	0	1	0	0		1	0	0	1	0
4462	1	2015-10-20	39	1	1		0	1	0	0	0	0	0	0	0	0	0	0	0	0	0	0	2	2	1	0	0	0	1	0		1	4	2	17	3		2	3	1	3	1	0		1	0	0	1	0
4470	1	2015-10-27	67	1	1		1	0	0	0	1	1	0	0	0	0	0	0	0	0	0	0	2	4	0	0	0	0	0			1	4	3	26	2		5	1	0	1	0	0		1	0	0	1	0
4474	1	2015-10-30	57	1	2		0	0	1	0	0	0	0	0	0	1	1	0	0	0	0	0	3	1	0	0	0	0	1	1		0	2	0	17	6		1	2	1	2	0	0		1	0	0	1	0
4482	1	2015-11-10	61	1	1		1	0	0	0	0	1	0	0	0	0	0	0	0	0	0	0	2	3	0	1	0	0	0			0	2	0	6	6		2	1	0	1	0	0		1	0	0	0
4489	1	2015-11-18	77	0	1		0	0	0	1	0	1	0	0	0	0	0	0	0	0	0	0	3	3	0	0	0	0	0			0	2	2	26	3		2	9	1	9	1	1		1	0	0	1	0
4505	1	2015-11-28	66	0	1		1	0	0	0	0	0	0	0	0	1	0	0	0	0	0	0	2	3	0	0	0	0	0			0	4	7	22	99		5	1	0	1	0	0		0	0	0	0
4524	1	2015-12-17	62	1	1		0	0	0	0	1	0	0	0	0	0	0	0	0	0	0	0	3	2	0	0	0	0	0			1	4	4	13	6		5	0	0	1	0	0		0	0	0	0
4530	1	2015-12-19	77	0	1		0	0	0	0	0	0	0	0	1	0	0	0	0	0	0	0	2	2	0	0	0	0	1	0		0	4	0	28	1		3	1	0	1	0	0		0	0	0	0
4532	1	2015-12-23	34	1	1		0	1	0	0	0	0	0	0	0	0	0	0	0	0	0	0	3	2	1	0	1	1	1	0		0	2	0	5	99		2	1	0	1	0	0		1	0	0	1	0
4535	1	2015-12-24	78	1	2		0	1	0	1	0	0	0	0	0	0	0	0	0	0	0	0	2	3	0	0	0	0	0			0	3	2	16	4		3	1	0	1	0	0		1	0	0	1	0
4547	1	2016-01-01	19	1	1		0	0	0	0	0	0	0	0	0	0	0	0	0	0	0	0	3	0	0	1	0	0	0			1	4	2	24	1		3	1	0	1	0	0		0	0	0	0
4550	1	2016-01-11	68	1	1		0	0	0	1	1	1	0	0	0	0	0	0	0	0	0	0	3	3	0	0	0	0	0			0	1	0	9	8		21	6	1	27	1	1		1	0	1	1	0
4559	1	2016-01-19	62	1	1		1	0	0	0	1	0	0	0	0	0	0	0	0	0	0	0	2	3	0	0	0	0	1	0		0	2	0	17	2		1	0	0	1	0	0		0	0	0	0
4568	1	2016-01-25	98	1	2		0	0	0	1	1	1	0	0	0	0	0	0	0	0	0	0	3	3	0	0	0	0	0			0	2	0	12	3		3	1	0	1	0	0		1	0	0	1	0
4582	1	2016-02-12	67	1	2		0	1	0	0	1	1	0	0	0	0	0	1	0	0	0	0	2	8	0	0	0	0	1	1		0	3	0	22	3		2	3	1	3	1	0		1	0	0	1	0
4585	1	2016-02-11	73	1	3		0	0	0	1	1	1	0	0	0	0	0	0	0	0	0	0	3	3	0	0	0	0	0			0	3	4	14	7		3	1	0	1	0	0		1	1	0	1	0
4587	1	2016-02-13	74	0	2		1	0	0	0	0	0	0	0	0	0	0	0	0	0	0	0	2	2	0	0	1	0	1	0		0	1	0	16	3		3	1	0	1	0	0		1	0	0	1	0
4588	1	2016-02-13	49	0	1		0	0	0	0	1	0	0	0	0	0	0	0	0	0	0	0	3	1	0	0	0	0	1	0		0	3	2	19	2		6	1	0	1	0	0		1	0	0	1	0
4599	1	2016-02-20	70	1	2		1	0	1	0	1	1	0	0	0	0	0	0	0	0	0	0	2	8	0	0	1	0	1	0		0	2	0	14	98		3	1	0	1	0	0		1	0	0	1	0
4602	1	2016-02-24	56	1	1		0	0	0	0	1	1	0	0	0	0	0	0	0	0	1	0	3	3	0	0	0	0	0			1	4	3	22	3		2	1	0	1	0	0		0	0	0	0
4605	1	2016-02-29	61	0	1		1	0	0	0	0	1	0	0	0	0	0	0	0	0	0	0	2	7	0	0	0	0	1	0		0	1	0	19	3		5	1	0	1	0	0		1	0	0	0
4620	1	2016-03-16	46	0	2		0	0	0	0	0	1	0	0	1	0	0	0	0	0	0	0	3	3	0	0	0	0	0			0	2	1	20	1		2	7	1	7	1	1		1	1	0	1	0
4630	1	2016-03-28	55	1	1		1	0	0	0	0	0	0	0	0	1	1	0	0	0	0	0	3	3	0	1	0	0	1	1		1	2	0	14	99		3	0	0	1	0	0		1	0	0	1	0
4635	1	2016-04-01	68	1	1		1	0	0	0	0	0	0	0	0	0	0	0	0	0	0	0	2	2	0	0	0	0	0			0	1	0	6	6		2	1	0	1	0	0		0	0	0	0
4639	1	2016-04-03	54	0	2		1	0	0	0	1	0	0	0	0	0	0	0	0	0	0	0	2	9	1	0	1	0	1	0		0	3	0	13	3		3	1	0	1	0	0		0	0	0	0
4641	1	2016-04-04	62	0	1		0	0	1	0	0	1	0	0	0	1	1	0	0	0	0	0	2	4	0	1	0	0	1	1		1	4	2	29	1		3	1	0	1	0	0		1	0	0	1	0
4655	1	2016-04-09	48	1	1		0	0	0	0	1	1	0	0	0	0	0	0	0	0	0	1	2	2	0	0	0	0	0			0	4	2	21	1		3	1	0	1	0	0		0	0	0	1	0
4663	1	2016-04-10	78	1	2		1	0	0	0	1	1	0	0	0	1	0	0	0	0	0	0	2	4	0	0	0	0	0			0	2	1	16	99		1	10	1	10	1	1		1	0	0	0
4665	1	2016-04-12	59	0	2		0	0	0	0	0	1	0	0	1	0	0	0	0	0	0	0	2	5	0	0	0	0	0			0	2	2	21	80		1	12	1	12	1	1		1	1	1	1	0
4673	1	2016-04-17	71	1	1		0	0	0	0	1	1	0	0	0	0	0	0	0	0	1	1	3	3	0	0	0	0	0			0	2	1	8	4		2	1	0	1	0	0		1	1	0	1	0
4679	1	2016-04-20	67	1	3		0	0	0	0	1	1	0	1	0	0	0	0	0	0	0	0	3	2	0	0	0	0	0			0	2	2	22	8		3	4	1	4	1	0		1	0	1	1	0
4698	1	2016-05-02	65	1	1		1	0	0	0	0	0	0	0	0	0	0	0	0	0	0	0	2	2	0	0	0	0	1	0		0	2	0	10	6		2	3	1	3	1	0		1	1	0	1	0
4704	1	2016-05-02	64	0	1		1	0	0	0	0	0	0	0	0	0	1	0	0	0	0	0	2	5	0	0	0	0	1	1		0	1	0	16	1		4	0	0	1	0	0		1	0	0	1	0
4708	1	2016-05-06	52	1	1		0	0	0	0	1	1	0	0	1	1	0	0	0	0	0	1	3	6	0	0	0	0	0			0	1	0	14	4		4	5	1	5	1	0		1	0	0	1	0
4715	1	2016-05-13	78	1	1		1	0	0	0	1	1	0	0	0	0	0	0	0	0	0	0	2	2	0	1	0	0	1	0		0	2	0	17	98		4	1	0	1	0	0		1	0	0	1	0
4716	1	2016-05-13	35	1	1		0	0	0	0	0	0	1	0	0	1	0	0	0	0	0	0	3	5	0	0	0	0	0			1	3	2	25	1		3	5	1	5	1	0		1	0	0	1	0
4729	1	2016-05-30	79	1	1		0	0	0	0	1	0	0	0	0	0	0	0	0	0	0	0	3	0	0	1	0	0	0			0	2	0	9	6		3	0	0	1	0	0		1	0	0	1	0
4730	1	2016-06-01	69	1	1		1	0	0	1	0	0	0	0	0	0	0	0	0	0	0	0	3	5	0	0	0	0	0			1	3	5	29	3		3	1	0	1	0	0		1	0	0	1	0
4737	1	2016-06-02	87	0	3		0	0	0	0	0	0	0	0	0	0	0	0	0	0	0	0	3	0	0	0	0	0	0			0	2	0	5	99		6	0	0	1	0	0		1	0	0	1	0
4738	1	2016-06-05	60	1	1		1	0	0	0	0	0	0	0	0	0	0	0	0	0	1	0	2	6	0	1	0	0	1	0		1	3	0	13	7		3	9	1	9	1	1		1	0	0	1	0
4745	1	2016-06-11	69	0	1		0	0	0	0	1	0	0	0	0	0	0	0	0	0	0	0	2	3	0	0	0	0	0			1	4	6	32	3		4	0	0	1	0	0		1	0	1	1	0
4750	1	2016-06-20	74	1	2		0	1	0	0	0	0	0	0	0	0	0	0	0	0	0	0	2	2	0	0	0	0	0			0	2	0	19	8		3	8	1	9	1	1		1	0	1	1	0
4751	1	2016-06-22	48	0	2		1	0	0	0	0	0	0	0	0	0	0	0	0	0	0	0	2	2	0	0	0	0	0			0	3	6	23	1		5	0	0	1	0	0		0	0	0	0
4752	1	2016-06-22	82	0	1		1	0	0	0	1	0	0	0	0	0	0	0	0	0	0	0	3	3	0	1	0	0	0			0	2	2	6	4		2	1	0	1	0	0		0	0	0	0
4756	1	2016-06-27	60	1	2		0	0	0	0	0	0	1	0	1	1	0	0	0	0	0	0	2	5	0	1	0	0	0			0	4	3	16	8		1	8	1	8	1	1		1	0	1	1	0
4784	1	2016-07-18	69	1	1		0	0	0	1	0	1	0	0	0	0	0	0	0	0	0	0	3	2	0	0	0	0	1	0		0	3	4	36	1		3	13	1	13	1	1		1	0	0	1	1
4789	1	2016-07-25	60	0	1		1	0	0	0	0	0	0	0	0	0	0	0	0	0	0	0	2	8	0	1	1	0	0			0	3	0	8	1		3	0	0	1	0	0		1	0	0	1	0
4795	1	2016-08-01	58	1	2		0	0	0	0	0	1	0	0	1	0	0	0	0	0	0	0	2	3	0	0	0	0	0			0	2	3	17	80		2	18	1	19	1	1		1	1	0	1	1
4801	1	2016-08-08	78	1	1		0	0	0	0	1	1	0	0	0	0	0	0	0	0	1	0	3	2	0	1	0	0	0			1	3	2	25	7		3	0	0	1	0	0		1	0	0	1	0
4805	1	2016-08-11	68	1	1		1	0	0	0	0	1	1	0	0	0	0	1	0	0	1	0	3	3	0	0	0	0	1	0		0	2	0	26	1		4	1	0	1	0	0		0	0	0	1	0
4818	1	2016-08-18	34	0	2		0	0	0	0	1	0	0	0	0	1	0	0	0	0	0	0	2	4	0	0	0	0	0			0	3	2	14	99		3	3	1	4	1	0		1	0	0	1	0
4828	1	2016-08-24	80	1	1		0	0	0	1	0	1	0	0	0	0	0	0	0	0	0	0	2	2	0	1	0	0	1	0		0	2	0	13	3		3	0	0	1	0	0		0	0	0	0
4830	1	2016-08-25	56	0	1		0	1	0	0	0	0	0	0	0	0	0	1	0	0	0	0	2	1	0	0	1	0	0			0	2	1	15	99		4	0	0	1	0	0		1	0	1	1	0
4836	1	2016-08-26	55	1	1		1	0	1	0	1	0	1	0	0	1	0	0	0	0	0	0	2	3	0	0	0	0	1	0		1	4	6	26	1		2	1	0	1	0	0		1	0	0	1	0
4841	1	2016-08-30	73	1	2		1	0	0	0	1	1	0	0	0	0	0	0	0	0	0	0	2	4	0	0	0	0	0			0	3	2	12	1		7	1	0	1	0	0		1	0	0	1	0
4842	1	2016-08-31	77	1	3		0	0	0	0	0	1	0	0	0	0	0	0	0	0	0	0	3	1	0	0	0	0	0			0	2	0	12	8		3	16	1	17	1	1		1	1	1	1	0
4850	1	2016-09-07	66	1	1		1	0	0	0	0	1	0	0	0	0	0	0	0	0	0	0	2	6	0	0	1	0	0			0	4	0	20	3									0	0	0	0
4859	1	2016-09-12	51	0	1		0	0	0	0	0	0	0	0	0	0	0	0	0	0	0	0	3	3	0	0	0	0	0			0	2	1	7	99		7	0	0	1	0	0		1	0	0	0
4862	1	2016-09-16	49	0	2		0	0	0	0	1	1	0	0	1	0	0	0	0	0	0	0	2	3	0	1	0	0	0			0	2	1	17	1		4	1	0	1	0	0		1	0	0	1	0
4863	1	2016-09-16	68	1	1		0	0	1	0	1	0	0	0	0	0	1	0	0	0	0	0	2	4	0	1	0	0	1	1		1	2	4	22	99		7	0	0	1	0	0		0	0	0	0
4866	1	2016-09-24	57	0	2		0	0	0	0	1	0	0	0	0	0	0	0	0	0	0	0	3	1	0	0	0	0	0			0	2	0	4	3		4	1	0	1	0	0		1	0	0	1	0
4871	1	2016-09-27	57	0	2		0	0	0	0	0	0	0	0	1	0	0	0	0	0	0	0	2	2	0	0	0	0	0			0	2	0	16	80		3	14	1	14	1	1		1	1	0	1	0
4879	1	2016-10-05	74	1	2		0	0	0	1	0	1	0	0	0	0	0	0	0	0	0	0	3	1	0	0	0	0	1	0		0	4	3	26	99		3	1	0	1	0	0		0	1	0	1	0
4884	1	2016-10-11	63	1	3		0	0	0	0	1	1	0	0	0	0	1	0	0	0	0	0	3	2	0	0	0	0	1	1		0	2	2	12	8		6	66	1	67	1	1		1	0	1	1	0
4886	1	2016-10-13	52	1	2		0	0	0	1	1	0	0	0	0	0	0	0	0	0	0	0	3	1	0	0	0	0	0			0	2	0	4	4		2	0	0	1	0	0		1	0	0	1	0
4887	1	2016-10-14	77	1	2		1	0	0	0	0	1	0	0	0	1	0	0	0	0	0	0	3	1	0	0	1	0	0			0	2	0	9	8		3	12	1	12	1	1		1	0	1	1	0
4888	1	2016-10-15	73	0	1		1	0	0	0	0	1	1	0	0	1	0	0	0	0	0	0	2	4	0	1	0	0	0			0	1	0	16	98		2	1	0	1	0	0		1	0	0	1	0
4889	1	2016-10-16	59	1	3		1	0	0	0	1	0	0	0	0	0	0	0	0	0	0	0	2	3	0	0	0	0	0			0	2	0	8	8		1	10	1	12	1	1		1	1	1	1	0
4895	1	2016-10-20	42	1	1		1	0	0	0	0	1	0	0	0	0	1	0	0	0	0	0	2	6	0	0	1	0	1	1		0	2	3	15	1		2	1	0	1	0	0		1	0	0	1	0
4906	1	2016-10-31	57	1	1		0	0	0	0	1	0	1	0	0	1	0	0	0	0	0	0	2	4	0	0	0	0	0			0	2	4	13	1		2	0	0	1	0	0		0	0	0	1	0
4908	1	2016-11-01	59	0	2		1	0	0	0	0	0	0	0	0	0	0	0	0	0	0	0	3	6	0	0	1	0	0			0	2	0	16	99		4	0	0	1	0	0		1	0	0	1	0
4913	1	2016-11-18	59	1	2		0	0	0	0	1	1	0	0	1	0	0	0	0	0	0	0	2	3	0	0	0	0	0			0	2	3	21	80		2	1	0	1	0	0		1	0	0	1	1
4915	1	2016-11-20	34	1	2		0	0	0	0	0	0	0	0	0	0	0	0	0	0	0	0	2	6	1	0	0	1	1	0		0	3	2	18	99		3	0	0	1	0	0		1	0	0	1	0
4921	1	2016-11-24	52	0	3		0	0	0	0	0	0	0	0	0	0	0	0	0	0	0	0	3	0	0	0	0	0	0			0	1	0	8	80		2	3	1	5	1	0		1	1	1	1	0
4934	1	2016-12-09	68	1	2		1	0	0	0	1	1	0	0	0	0	0	0	0	0	0	0	3	2	0	0	1	0	1	0		0	2	1	13	5		3	0	0	1	0	0		1	0	0	1	0
4939	1	2016-12-20	60	1	1		0	0	0	0	0	0	0	0	1	1	1	0	0	0	0	0	2	3	0	0	0	0	1	1		1	2	3	18	1		5	8	1	8	1	1		1	0	0	1	0
4947	1	2016-12-28	77	1	1		1	0	0	0	0	0	0	0	0	0	0	0	0	0	0	0	2	2	0	0	0	0	0			0	2	1	12	1		1	0	0	1	0	0		0	0	0	0
4949	1	2016-12-30	66	0	3		0	0	0	1	0	0	0	0	0	0	0	0	0	0	0	0	3	1	0	0	0	0	0			0	3	4	12	7		2	2	1	3	1	0		1	1	0	1	0
4951	1	2016-12-30	66	1	3		0	0	0	0	0	1	0	0	0	0	0	0	0	0	0	0	3	1	0	0	0	0	0			0	2	0	9	8		2	3	1	3	1	0		1	0	1	1	0
4952	1	2016-12-31	64	0	3		0	0	0	0	0	1	0	0	0	0	0	0	0	0	0	0	3	0	0	0	0	0	0			0	4	2	21	3		3	1	0	1	0	0		1	0	0	1	0
4954	1	2017-01-02	63	0	2		1	0	0	0	0	0	0	0	0	0	0	0	0	0	0	0	2	6	0	0	1	0	0			0	1	0	10	98		2	0	0	1	0	0		1	0	0	1	0
4955	1	2017-01-03	33	0	1		1	0	0	0	0	0	0	0	0	0	0	0	0	0	0	0	3	2	0	0	1	0	0			0	2	0	10	98		3	0	0	1	0	0		1	0	0	1	0
4960	1	2017-01-07	83	1	1		0	0	0	1	1	0	0	0	0	0	0	0	0	0	0	0	3	2	0	1	0	0	0			0	2	0	11	3		3	1	0	1	0	0		1	0	0	1	1
4966	1	2017-01-16	74	1	2		1	0	0	0	1	1	0	0	0	0	0	0	0	0	1	0	2	7	0	0	1	0	0			0	2	0	19	1		6	1	0	1	0	0		0	0	0	0
4967	1	2017-01-17	58	1	2		1	0	0	0	1	0	0	0	0	0	0	0	0	0	0	0	2	7	0	0	1	1	1	1		0	2	0	13	3		2	0	0	1	0	0		1	0	0	1	0
4974	1	2017-01-22	69	0	1		1	0	1	0	1	1	0	0	0	1	0	0	0	0	0	0	3	3	0	0	0	0	0			0	1	0	7	98		3	2	1	4	1	0		1	0	0	1	0
4977	1	2017-01-26	62	1	2		1	0	0	0	0	0	0	0	0	0	0	0	0	0	0	0	2	6	0	0	1	0	0			0	2	2	18	1		2	0	0	3	1	0		1	0	0	1	0
4979	1	2017-01-27	64	1	3		0	0	1	0	1	0	0	0	0	0	0	0	0	0	0	0	3	1	0	0	0	0	0			0	2	4	14	4		3	1	0	1	0	0		1	0	0	1	0
4985	1	2017-01-31	63	1	2		1	0	0	0	1	1	0	0	0	0	0	0	0	0	0	0	3	3	0	1	0	0	0			0	2	1	18	98		2	0	0	3	1	0		1	0	0	1	0
4990	1	2017-02-06	61	0	2		1	0	0	0	0	1	0	0	0	1	0	0	0	0	0	0	2	8	0	0	0	0	1	0		0	2	2	5	98		5	7	1	8	1	1		1	0	0	1	0
4994	1	2017-02-14	44	1	2		0	0	0	0	0	0	1	0	0	1	0	0	0	0	0	0	2	3	0	0	0	0	0			0	4	4	30	4		4	0	0	1	0	0		1	0	0	0
4999	1	2017-02-17	45	0	1		0	0	0	0	0	0	0	0	0	0	0	0	0	0	0	0	3	1	0	0	0	0	0			0	2	0	9	98		3	1	0	4	1	0		1	1	0	1	0
5001	1	2017-02-24	48	0	1		1	0	0	0	0	1	0	0	0	0	1	0	0	0	0	0	2	2	0	1	0	0	0			0	2	1	15	98		3	1	0	1	0	0		1	1	0	1	0
5002	1	2017-02-24	69	0	3		0	0	0	1	0	0	0	0	0	0	0	0	0	0	0	0	3	1	0	0	0	0	0			0	2	0	9	7		2	16	1	17	1	1		1	1	1	1	1
5006	1	2017-03-03	74	1	3		0	0	0	0	0	1	0	0	0	0	0	0	1	0	0	0	2	1	0	0	0	0	0			0	4	3	22	98		2	21	1	22	1	1		1	1	1	1	1
5007	1	2017-03-03	56	0	1		1	0	0	0	0	0	0	0	0	0	0	0	0	0	0	0	2	6	0	1	0	0	1	0		0	2	0	16	8		2	1	0	1	0	0		1	0	1	1	0
5013	1	2017-03-06	75	1	2		0	1	0	0	0	0	0	0	0	0	0	0	0	0	0	0	2	0	0	0	1	0	0			0	4	2	31	99		4	0	0	1	0	0		1	1	0	1	0
5016	1	2017-03-08	57	1	2		1	0	0	0	0	0	1	0	0	1	0	0	0	0	0	0	2	5	0	0	0	0	0			0	4	7	34	8		2	9	1	9	1	1		1	0	0	1	1
5022	1	2017-03-12	88	1	2		1	0	0	1	1	1	0	0	0	0	0	0	0	0	0	0	2	8	0	0	0	0	0			0	2	2	30	2		2	2	1	3	1	0		1	0	0	1	0
5088	1	2017-05-11	47	1	2		1	0	0	0	0	1	0	0	0	0	0	0	0	0	0	0	2	6	0	0	0	0	0			0	4	3	16	99		4	0	0	1	0	0		1	0	1	0
5094	1	2017-05-15	61	0	1		1	0	0	0	1	1	0	0	0	0	0	0	0	0	0	0	2	7	0	0	1	0	1	0		0	2	0	11	2		2	2	1	3	1	0		1	0	1	1	0
5102	1	2017-05-19	64	1	2		0	1	0	0	1	1	0	0	0	0	0	0	0	0	0	0	2	3	0	0	1	0	1	0		0	2	0	18	99		3	0	0	1	0	0		1	1	0	1	0
5110	1	2017-06-02	68	0	2		0	0	0	1	1	1	0	0	0	0	0	0	0	0	0	0	3	2	0	0	0	0	0			0	2	0	9	4		2	0	0	1	0	0		1	0	1	1	0
5113	1	2017-06-05	80	1	2		0	0	0	1	1	1	0	0	0	0	0	0	0	0	0	0	3	2	0	0	0	0	0			0	2	0	15	99		2	0	0	1	0	0		1	0	0	1	0
5120	1	2017-06-15	37	0	2		0	0	0	0	0	0	0	0	0	0	0	0	0	0	0	0	3	0	0	0	0	0	0			0	3	2	9	8		1	7	1	7	1	1		1	0	1	1	0
5142	1	2017-06-29	57	0	2		0	1	0	0	0	0	0	0	0	0	0	0	0	0	0	0	2	8	0	0	1	0	1	0		0	1	0	12	98		3	0	0	1	0	0		1	0	0	1	0
5143	1	2017-06-30	63	0	1		0	0	0	0	0	0	0	0	0	0	0	0	0	0	0	0	3	0	0	0	0	0	0			0	1	1	10	8		2	1	0	1	0	0		1	0	1	1	0
5163	1	2017-07-27	38	1	3		0	0	0	0	0	0	0	0	0	0	0	0	0	0	0	0	3	0	0	0	0	0	0			0	2	1	3	7		4	1	0	1	0	0		1	1	0	1	0
5370	1	2018-02-21	78	1	2		0	0	0	0	0	0	0	0	0	0	0	0	0	0	0	0	2	0	0	0	0	0	0			0	4	3	16	3		4	1	0	1	0	0		0	0	0	1	0
5478	1	2018-06-17	74	1	3		0	0	0	0	1	1	0	0	0	0	0	0	0	0	0	1	2	2	0	0	0	0	0			0	2	1	17	3		2	1	0	1	0	0		1	1	0	1	0
5525	1	2018-08-15	64	0	2		1	0	0	0	0	0	0	0	0	0	0	0	0	0	0	0	3	2	0	0	0	0	0			0	2	0	7	4		3	1	0	1	0	0		1	0	0	1	0
5550	1	2018-09-07	69	1	2		1	0	0	0	0	1	0	0	0	0	0	0	0	0	0	0	2	1	0	0	0	0	1	0		0	4	2	26	4		2	74	1	74	1	1		1	1	1	1	0
5715	1	2019-01-06	66	1	2		0	0	0	0	0	1	0	0	0	0	0	0	0	0	1	0	3	0	0	0	0	0	0			0	3	0	38	3		2	1	0	1	0	0		0	0	0	0
5885	1	2019-06-20	76	1	2		0	0	0	0	1	1	0	0	1	0	0	0	0	0	0	0	2	4	0	1	0	0	0			0	2	4	25	99		1	2	1	2	0	0		1	0	0	1	0
5936	1	2019-08-22	45	0	2		0	0	0	0	0	1	0	0	1	0	0	0	0	0	0	0	2	3	0	0	0	0	0			0	3	3	19	80		7	0	0	1	0	0		1	0	0	1	0
6154	1	2020-06-29	55	0	2		0	0	0	0	1	0	0	0	0	0	0	0	0	0	0	0	3	0	0	0	0	0	0			0	1	0	9	98		3	0	0	1	0	0		1	0	0	1	0
6232	1	2020-10-06	61	1	1		0	0	0	0	1	1	0	0	0	0	0	0	0	0	0	0	3	0	0	0	0	0	0			1	1	0	7	5		4	8	1	9	1	1		0	0	0	0
6483	1	2021-09-05	69	1	1		0	0	1	0	1	1	0	0	1	0	0	0	0	0	0	0	2	5	0	0	0	0	0			0	1	0	9	98									0	0	0	1	0
6746	1	2022-06-12	40	1	3		0	0	0	0	0	1	0	0	0	0	0	0	0	1	0	0	3	3	0	0	0	0	1	1		0	1	0	0	4		3	6	1	6	1	0		1	0	0	1	0
6775	1	2022-07-13	40	0	3		1	0	0	0	0	0	0	0	0	0	0	0	0	0	0	0	3	2	0	0	1	0	0			0	1	0	10	1									0	0	0	0
6840	1	2022-10-13	41	1	2		0	0	0	0	0	0	0	0	0	0	0	0	0	0	0	0	3	9	0	0	0	0	0			0	1	4	8	99		3	1	0	1	0	0		0	0	0	1	0
6876	1	2022-11-22	49	1	2		0	0	0	0	1	0	0	0	1	0	0	0	0	0	0	0	2	4	0	1	0	0	0			0	1	2	4	4		2	9	1	9	1	1		1	0	0	0
6894	1	2022-12-10	77	0	2		1	0	0	0	0	0	0	0	0	0	0	0	0	0	0	0	2	6	0	0	0	0	0			0	1	0	10	98		8	0	0	1	0	0		1	0	0	1	0
6923	1	2023-01-18	74	2	3		0	0	0	0	1	1	0	0	0	0	0	0	0	0	0	0	3	3	0	0	0	0	0	0		0	1	0	12	4		2	0	0	1	0	0		1	1	0	1	0
6980	1	2023-04-07	79	2	2		1	0	0	0	1	0	0	0	0	0	0	0	0	0	0	0	3	3	0	1	0	0	0	0		0	1	0	11	99		5	1	0	1	0	0		0	0	0	0
[truncated: 50 more columns]

## Sheet: susceptibility
Isolate no.	Microbiology_main	vanc_MIC Etest	vanc_MIC BMD	ST	AST	AMPCLA	Chloramph	CLINDA	CIPRO	ERYTHRO	FUSIDIC	GENTA	Oxacillin	PEN	RIFAMPIN	Quindalfo	TMPSMX	TETRA
1317		1.5	1	5		1	9	1	1	1	1	0	1	1	1	0	0	1
4077		1	0.75	5		1	9	1	1	1	1	1	1	1	0	0	0	1
1635		2	1	5		1	9	1	1	1	1	1	1	1	0	0	0	1
1575		2	1	5		1	9	1	1	1	1	1	1	1	0	0	0	1
1666		1	0.75	254		1	9	1	1	1	0	1	1	1	1	0	0	1
3590		1.5	1.25	5		1	9	1	1	1	1	0	1	1	0	0	0	0
3562		0.75	1	5		1	9	1	1	1	0	1	1	1	0	0	0	1
1989		1.5	1.25	5		1	9	1	1	1	1	1	1	1	0	0	0	1
3180		1	1	5		1	9	1	1	1	0	1	1	1	0	0	0	0
1864		1.5	1.5	5		1	9	1	1	1	1	0	1	1	0	0	0	1
1103		2	1.25	5		1	9	1	1	1	1	1	1	1	0	0	0	1
1796		1.5	1.25	5		1	9	1	1	1	1	1	1	1	0	0	0	1
1512		1.5	1	72		1	9	0	0	0	0	0	1	1	0	0	0	0
1425		0.75	0.75	5		1	9	1	1	1	0	1	1	1	0	0	0	1
1301		1.5	1.25	239		1	9	1	1	1	0	1	1	1	0	0	1	1
3767		2	1.25	72		1	9	0	0	0	0	0	1	1	1	0	0	0
3063		2	0.75	72		1	9	0	0	0	0	0	1	1	0	0	0	0
1401		1	0.75	5		1	9	1	1	1	1	1	1	1	0	0	0	1
1488		1.5	0.75	5		1	9	1	1	1	1	1	1	1	0	0	0	1
597		2	1	72		1	0	0	0	0	0	2	1	1	0	0	0	0
865		0.75	1	72		1	0	0	0	1	0	0	1	1	0	0	0	0
3279		1	0.75	5		1	9	1	1	1	1	1	1	1	0	0	0	1
1252		1.5	1.5	5		1	9	1	1	1	1	1	1	1	0	0	0	1
1154		1	1	72		1	9	0	1	0	0	0	1	1	0	0	0	0
3041		1.5	0.75	5		1	9	1	1	1	1	1	1	1	0	0	0	1
6876		1	1	72		1	9	0	0	0	0	0	1	1	0	0	0	0
3021		4	2	5		1	9	1	1	1	1	1	1	1	1	0	0	1
1374		1.5	0.75	5		1	9	1	1	1	1	0	1	1	0	0	0	1
1644		1.5	1	5		1	9	1	1	1	1	1	1	1	0	0	0	1
3207		1.5	0.75	72		1	9	1	0	1	0	0	1	1	0	0	0	0
1323		1.5	1.25	5		1	9	1	1	1	1	0	1	1	1	0	0	1
3603		1.5	0.75	5		1	9	1	1	1	1	1	1	1	0	0	0	1
1105		2	1.25	5		1	9	1	1	1	1	1	1	1	1	0	0	0
1238		2	1.5	5		1	9	1	1	1	0	1	1	1	0	0	0	0
5550		0.5	0.75	8		1	9	1	0	1	0	0	1	1	0	0	0	0
1665		1.5	1	5		1	9	1	1	1	1	1	1	1	0	0	0	1
56		0.75	1.25	5		1	0	1	1	1	1	0	1	1	1	0	0	0
1284		1	1	5		1	9	1	1	1	1	1	1	1	0	0	0	1
1222		0.75	1.5	5		1	9	1	1	1	1	1	1	1	0	0	0	1
1533		2	1.25	72		1	9	0	0	0	0	0	1	1	0	0	0	0
3630		2	1.75	5		1	9	1	1	1	1	0	1	1	0	0	0	1
3360		1	1	5		1	9	1	1	1	0	1	1	1	0	0	0	1
1039		1	1.5	5		1	9	1	1	1	1	1	1	1	0	0	0	1
101		2	0.75	72		1	0	0	0	1	0	0	1	1	0	0	0	0
4585		2	1.25	89		1	9	1	0	1	0	1	1	1	0	0	0	0
3731		1.5	1	5		1	9	1	1	1	1	1	1	1	0	0	0	1
533		2	1	239		1	0	1	1	1	0	1	1	1	0	0	1	1
4524		2	1	5		1	9	1	1	1	1	1	1	1	1	0	1	1
1237		1	0.75	5		1	9	1	1	1	1	1	1	1	0	0	0	0
1132		2	1.5	239		1	9	1	1	1	0	1	1	1	0	0	1	1
1392		1.5	1	5		1	9	1	1	1	1	1	1	1	0	0	0	1
586		1.5	1	5		1	0	1	1	1	1	1	1	1	0	0	0	1
131		1.5	1	5		1	0	1	1	1	2	1	1	1	0	0	0	2
3159		1.5	0.75	15		1	9	1	1	1	1	0	1	1	0	0	0	1
3356		1	1	5		1	9	1	1	1	1	0	1	1	0	0	0	1
214		1.5	1.5	239		1	0	1	1	1	0	1	1	1	0	0	1	2
367		1	1.5	5		1	0	1	1	1	1	1	1	1	0	0	0	1
4841		1	0.75	5		1	9	1	1	1	1	0	1	1	1	0	0	1
3742		3	2	5		1	9	1	1	1	2	1	1	1	0	0	0	1
3144		1.5	0.75	5		1	9	1	1	1	1	1	1	1	0	0	0	1
28		1	1	5		1	0	1	1	1	1	1	1	1	0	0	0	1
722		2	1.25	5		1	0	1	1	1	1	1	1	1	0	0	0	1
209		1	1	72		1	0	0	0	0	0	1	1	1	0	0	0	0
509		1.5	0.75	72		1	0	1	0	1	0	0	1	1	0	0	0	0
573		2	1	5		1	0	1	1	1	1	1	1	1	0	0	0	1
4850		1	1	72		1	9	0	0	2	0	0	1	1	0	0	0	0
3597		1.5	0.75	5		1	9	1	1	1	1	1	1	1	0	0	0	1
3042		2	1	5		1	9	1	1	1	1	1	1	1	0	0	0	1
940		1.5	0.75	72		1	0	0	0	0	0	0	1	1	0	0	0	0
3724		1.5	0.75	72		1	9	1	0	1	0	0	1	1	0	0	0	0
4443		1.5	0.75	5		1	9	1	1	1	1	1	1	1	0	0	0	1
4440		1.5	0.75	5		1	9	1	1	1	1	1	1	1	0	0	0	1
663		0.75	0.75	5		1	0	1	1	1	0	1	1	1	0	0	0	1
375		1.5	1	5		1	0	1	1	1	1	1	1	1	0	0	0	1
4190		1	1	72		1	9	0	1	0	0	1	1	1	0	0	0	0
879		1.5	1.25	5		1	0	1	1	1	1	0	1	1	0	0	0	1
3897		1	0.75	5		1	9	1	1	1	0	0	1	1	0	0	0	0
172		1.5	0.75	72		1	0	0	0	0	0	0	1	1	0	0	0	0
4605		1.5	0.75	5		1	9	1	1	1	1	1	1	1	0	0	0	1
1211		1	1.5	5		1	9	1	1	1	1	1	1	1	0	0	0	1
208		1	0.75	5		1	0	1	1	1	1	1	1	1	0	0	0	1
3909		1.5	0.75	5		1	9	1	1	1	1	1	1	1	1	0	0	2
3270		1	1	72		1	9	0	0	0	0	1	1	1	0	0	0	0
2010		2	1.25	72		1	9	0	0	1	0	0	1	1	0	0	0	0
2075		2	1.5	239		1	9	1	1	1	0	1	1	1	0	0	1	1
471		2	1	5		1	0	1	1	1	1	1	1	1	0	0	0	1
4994		1	0.75	72		1	9	0	0	0	0	0	1	1	0	0	0	0
3867		2	0.75	72		1	9	0	2	0	0	0	1	1	0	0	0	0
5016		1	1	5		1	9	1	1	1	1	1	1	1	0	0	0	1
1824		1.5	0.75	72		1	9	0	0	0	0	0	1	1	0	0	0	0
828		1.5	1.25	239		1	0	1	1	1	0	1	1	1	0	0	1	1
1378		1	0.75	5		1	9	1	1	1	1	1	1	1	1	0	0	1
1285		2	1.5	72		1	9	1	0	1	0	0	1	1	0	0	0	0
4738		1	1	5		1	9	1	1	1	1	1	1	1	0	0	0	0
1289		1.5	1.25	5		1	9	1	1	1	1	1	1	1	0	0	0	1
4582		1.5	0.75	72		1	9	0	0	0	0	0	1	1	0	0	0	0
614		1.5	1.25	5		1	0	1	1	1	0	0	1	1	0	0	0	0
4530		1.5	0.75	72		1	9	0	0	0	0	0	1	1	0	0	0	0
861		1	1.25	5		1	0	1	1	1	1	0	1	1	0	0	0	1
4966		1.5	0.75	72		1	9	0	2	0	0	0	1	1	0	0	0	0
3921		0.75	0.5	5		1	9	1	1	1	1	1	1	1	0	0	0	1
168		1	0.75	5		1	0	1	1	1	2	1	1	1	0	0	0	2
125		2	1	5		1	0	1	1	1	1	1	1	1	0	0	0	1
1606		2	1.25	5		1	9	1	1	1	1	1	1	1	0	0	0	1
1729		2	1.25	72		0	9	0	0	0	0	0	1	1	0	0	0	0
3930		1.5	0.75	72		1	9	0	0	0	0	0	1	1	0	0	0	0
3235		1.5	0.75	5		1	9	0	0	0	0	0	1	1	0	0	0	0
3073		2	0.75	5		1	9	1	1	1	1	1	1	1	0	0	0	1
1961		2	1.75	5		0	9	0	0	0	0	0	1	1	0	0	0	0
3739		1	0.75	5		1	9	1	1	1	1	1	1	1	0	0	0	1
925		2	1.5	5		1	0	1	1	1	1	1	1	1	0	0	0	1
5088		0.75	1	5		1	9	1	1	1	1	1	1	1	0	0	0	1
1346		1	0.75	5		1	9	1	1	1	1	1	1	1	0	0	0	1
4990		1	0.75	72		1	9	0	0	0	0	0	1	1	0	0	0	0
1141		1.5	1.25	5		1	9	1	1	1	1	1	1	1	0	0	0	1
1038		1.5	1.5	5		1	9	1	1	1	0	1	1	1	0	0	0	1
910		1.5	1	72		1	0	0	0	1	0	0	1	1	0	0	0	0
1157		1	1.5	5		1	9	1	1	1	0	1	1	1	0	0	0	1
3369		1	0.5	5		1	9	1	1	1	1	1	1	1	0	0	0	1
507		2	0.75	5		1	0	1	1	1	1	1	1	1	0	0	0	1
1705		2	1.5	5		1	9	1	1	1	1	0	1	1	0	0	0	1
1761		1.5	1	5		1	9	1	1	1	1	1	1	1	0	0	0	1
4176		1.5	1	5		1	9	1	1	1	0	0	1	1	0	0	0	0
192		1	0.75	5		1	0	1	1	1	1	1	1	1	0	0	0	1
3841		2	1.25	72		1	9	1	1	1	1	0	1	1	0	0	0	1
6775		1.5	0.75	8		1	9	0	0	0	0	1	1	1	0	0	0	0
4887		1	0.75	72		0	9	0	0	0	0	0	1	1	0	0	0	0
3738		1.5	1.25	5		1	9	1	1	1	1	1	1	1	0	0	0	1
383		1.5	1.25	5		1	0	1	1	1	1	1	1	1	0	0	0	1
3996		1	0.75	5		1	9	1	1	1	1	1	1	1	0	0	0	1
3348		1	0.5	72		1	9	1	0	1	0	1	1	1	0	0	0	1
1992		1.5	1	5		1	9	1	1	1	1	1	1	1	0	0	0	1
1042		0.75	1.25	5		1	9	1	1	1	1	1	1	1	0	0	0	1
4751		1	0.5	5		1	9	1	1	1	1	0	1	1	0	1	0	1
1887		1.5	1.25	72		1	9	0	2	0	0	0	1	1	0	0	0	1
1155		1	1	72		1	9	0	0	0	0	0	1	1	0	0	0	0
1595		0.5	0.75	5		1	9	1	1	1	0	0	1	1	0	0	0	1
4238		1	0.75	5		1	9	1	1	1	1	0	1	1	0	0	0	1
3959		0.75	0.75	5		1	9	1	1	1	1	1	1	1	0	0	0	1
1832		1	0.75	72		0	9	0	0	0	0	0	1	1	0	0	0	0
4505		1.5	1	72		1	9	0	0	0	0	0	1	1	0	0	0	0
3705		1.5	1	5		1	9	1	1	1	1	1	1	1	0	0	0	1
4663		2	1	72		1	9	0	0	0	0	0	1	1	0	0	0	0
492		2	1	5		1	0	1	1	1	1	0	1	1	0	0	0	1
1934		1	1.5	5		1	9	1	1	1	1	0	1	1	0	0	0	1
4271		1.5	0.75	72		1	9	0	1	0	0	1	1	1	0	0	0	0
595		1.5	0.75	5		1	0	1	1	1	1	1	1	1	0	0	0	1
457		2	1.25	5		1	0	1	1	1	1	0	1	1	0	0	0	1
1328		1	1	5		1	9	1	1	1	1	1	1	1	0	0	0	1
1084		2	1.25	5		1	9	1	1	1	1	1	1	1	0	0	0	1
3255		1.5	1	5		1	9	1	1	1	0	1	1	1	0	0	0	0
3558		2	0.75	5		1	9	1	1	1	1	1	1	1	0	0	0	1
4828		0.5	0.75	5		1	9	1	1	1	1	1	1	1	1	1	0	1
39		0.75	1	5		1	1	1	1	1	1	1	1	1	0	0	0	1
3576		1.5	0.75	5		1	9	1	1	1	1	0	1	1	0	0	0	1
3823		1.5	0.75	5		1	9	1	1	1	1	1	1	1	0	0	0	1
4915		1	1	509		1	9	0	0	0	2	1	1	1	0	0	0	0
3367		1	0.5	5		1	9	1	1	1	1	1	1	1	0	0	0	1
67		1.5	0.75	199		1	0	2	0	2	0	2	1	1	2	0	0	0
160		1	0.75	5		1	0	1	1	1	1	2	1	1	0	0	0	1
3957		1.5	1	5		1	9	1	1	1	1	1	1	1	0	0	0	0
3942		1.5	0.75	72		1	9	0	0	0	0	0	1	1	0	0	0	0
3094		1.5	0.75	5		1	9	1	1	1	1	1	1	1	0	0	0	1
4954		1.5	1	5		1	9	1	1	1	1	1	1	1	0	0	0	1
4032		0.75	0.75	5		1	9	1	1	1	1	1	1	1	0	0	0	1
1858		1	1	5		1	9	1	1	1	1	1	1	1	0	0	0	1
1180		1	1.25	5		1	9	1	1	1	1	1	1	1	0	0	0	1
1404		2	1.5	5		1	9	1	1	1	1	0	1	1	0	0	0	1
3878		1	0.75	5		1	9	1	1	1	1	1	1	1	0	0	0	1
1436		1.5	1	5		1	9	1	1	1	1	1	1	1	0	0	0	1
864		1.5	1.5	5		1	0	1	1	1	1	0	1	1	0	0	0	1
324		1	0.75	5		1	0	1	1	1	1	1	1	1	0	0	0	1
4906		1.5	0.75	5		1	9	1	1	1	1	1	1	1	0	0	0	1
3676		1.5	0.75	5		1	9	1	1	1	1	1	1	1	0	0	0	1
500		1.5	0.75	72		1	0	0	0	0	0	1	1	1	0	0	0	0
4294		0.5	0.5	5		1	9	1	1	1	0	1	1	1	0	0	0	1
3376		1	1	5		1	9	1	1	1	0	1	1	1	0	0	0	0
1004		1.5	1	5		1	9	1	1	1	1	1	1	1	0	0	0	1
743		1.5	1	5		1	0	1	1	1	1	1	1	1	0	0	0	1
403		1	1	5		1	1	1	1	1	1	1	1	1	0	0	1	1
1096		1.5	1.25	5		1	9	1	1	1	1	1	1	1	0	0	0	1
700		1.5	1	5		1	0	1	1	1	1	1	1	1	0	0	0	1
681		1	1	5		1	0	1	1	1	0	0	1	1	0	0	0	0
4372		1.5	0.75	5		1	9	1	1	1	1	0	1	1	0	0	0	1
919		1.5	1.25	5		1	0	1	1	1	1	1	1	1	0	0	0	1
687		3	1.25	5		1	0	1	1	1	1	0	1	1	0	0	0	1
896		1.5	1.5	5		1	0	1	1	1	0	0	1	1	0	0	0	0
3595		3	0.75	5		1	9	1	1	1	1	1	1	1	1	0	0	1
1306		1.5	1	5		1	9	1	1	1	1	1	1	1	0	0	0	1
4745		1.5	1	5		1	9	1	1	1	1	0	1	1	0	0	0	1
1541		1.5	1	5		1	9	1	1	1	0	0	1	1	0	0	0	0
1938		2	1	72		1	9	0	0	1	0	0	1	1	0	0	0	0
4479		1.5	1.5	5		1	9	1	1	1	1	0	1	1	1	0	0	1
4404		1.5	0.75	72		1	9	0	0	0	0	0	1	1	0	0	0	0
4022		1	0.75	5		1	9	0	0	1	1	0	1	1	0	0	0	1
3347		1	0.75	5		1	9	1	1	1	1	1	1	1	0	0	0	1
661		2	1	5		1	1	1	0	1	0	0	1	1	0	0	0	2
1498		1.5	1	5		1	9	1	1	1	1	1	1	1	0	0	0	1
65		1.5	2	1		1	0	1	1	1	2	1	1	1	1	0	1	0
2030		1.5	1	5		1	9	1	1	1	1	1	1	1	0	0	0	1
732		2	0.75	6		1	0	0	0	0	0	0	1	1	0	0	0	0
4599		1.5	0.75	72		0	9	0	0	0	0	0	1	1	0	0	0	0
569		1.5	0.75	5		1	0	1	1	1	1	1	1	1	0	0	0	1
1143		3	1.75	5		1	9	1	1	1	1	1	1	1	0	0	0	1
3834		2	1	5		1	9	1	1	1	0	0	1	1	0	0	0	0
1303		1.5	1	5		1	9	1	1	1	1	1	1	1	0	0	0	1
763		2	1	5		1	0	1	1	1	1	1	1	1	0	0	0	1
3929		1.5	0.75	5		1	9	1	1	1	1	0	1	1	0	0	0	1
3983		1.5	1	5		1	9	1	1	1	1	1	1	1	1	0	0	1
3401		2	1	5		1	9	1	1	1	1	1	1	1	0	0	0	1
908		0.75	1	5		1	0	1	1	1	1	0	1	1	0	0	0	1
3984		1	0.75	72		1	9	0	0	0	0	0	1	1	0	0	0	0
715		1.5	1	5		1	0	1	1	1	1	1	1	1	0	0	0	2
4349		2	1	5		1	9	1	1	1	1	1	1	0	0	0	1	1
3593		1.5	0.75	5		1	9	1	1	1	1	1	1	1	0	0	0	1
1387		1	0.75	72		0	9	0	0	0	0	0	1	1	0	0	0	0
215		1	1	5		1	1	1	1	1	1	1	1	1	0	0	0	1
5130		2	1.25	72		1	9	0	1	0	0	0	1	1	1	0	0	0
508		1	0.75	5		1	0	1	1	1	0	1	1	1	0	0	0	1
1464		2	1.5	5		1	9	1	1	1	1	1	1	1	0	0	0	1
3673		1.5	1	72		1	9	0	0	0	0	0	1	1	0	0	0	0
3713		1.5	0.75	5		1	9	1	1	1	1	1	1	1	0	0	0	1
1172		1.5	1.5	239		1	9	1	1	1	0	1	1	1	0	0	1	1
4392		1.5	0.75	5		1	9	1	1	1	1	0	1	1	0	0	0	1
4127		0.75	1	5		1	9	0	1	2	0	1	1	1	0	0	0	1
3052		1.5	1	72		1	9	0	0	0	0	0	1	1	0	0	0	0
1524		1.5	1	5		1	9	1	1	1	1	1	1	1	0	0	0	1
4153		0.75	0.75	5		1	9	1	1	1	0	1	1	1	0	0	0	1
264		1.5	0.75	72		1	0	0	0	0	0	0	1	1	0	0	0	0
148		1.5	0.75	5		1	0	1	1	1	1	1	1	1	0	0	0	1
3686		1.5	1	72		1	9	0	0	0	0	0	1	1	0	0	0	0
4971		2	1.25	5		1	9	1	1	1	1	1	1	1	0	0	0	1
571		2	1	5		1	0	1	1	1	1	1	1	1	0	0	0	1
4756		1	1	5		1	9	1	1	1	1	0	1	1	0	0	0	1
3902		1.5	0.75	72		1	9	1	0	1	0	0	1	1	0	0	0	0
549		1.5	1	5		1	0	1	1	1	1	1	1	1	0	0	0	1
1737		1.5	1	5		1	9	1	1	1	1	0	1	1	0	0	0	0
2083		2	1.5	5		1	9	1	1	1	1	1	1	1	0	0	0	1
545		1.5	1	5		1	0	1	1	1	1	1	1	1	0	0	0	1
906		1	1	5		1	0	1	1	1	1	1	1	1	0	0	0	1
1801		2	1.75	5		1	9	1	1	1	1	1	1	1	1	0	0	1
3239		1	0.75	5		1	9	1	1	1	1	1	1	1	0	0	0	1
4655		2	1	72		1	9	0	0	0	0	0	1	1	0	0	0	0
5007		1	0.75	72		0	9	0	0	0	0	2	1	1	0	0	0	0
520		1.5	0.75	72		1	0	0	0	0	0	0	1	1	0	0	0	0
3121		2	1	239		1	9	1	1	1	0	1	1	1	0	0	1	1
806		2	1.5	5		1	0	1	1	1	1	0	1	1	0	0	0	1
4964		1.5	1	5		1	9	1	1	1	1	1	1	1	0	0	0	1
841		0.75	1	5		1	0	1	1	1	1	1	1	1	0	0	0	1
4639		1.5	0.75	72		1	9	0	1	0	0	1	1	1	0	0	0	0
727		1.5	0.75	5		1	0	1	1	1	1	1	1	1	1	0	0	1
3212		3	1	72		1	9	0	0	0	0	0	1	1	0	0	0	0
4292		1.5	1	5		1	9	1	1	1	1	0	1	1	0	0	0	1
1943		1.5	1	5		1	9	1	1	1	0	1	1	1	0	0	0	1
373		1	1	5		1	0	1	1	1	1	1	1	1	0	0	0	1
299		1.5	1	5		1	0	1	1	1	1	1	1	1	0	0	0	1
554		1	0.75	5		1	0	1	1	1	1	1	1	1	0	0	0	1
678		1.5	1	5		1	0	1	1	1	1	1	1	1	0	0	0	1
1514		2	2	254		1	9	1	1	1	0	1	1	1	1	0	0	1
1835		1.5	1	5		1	9	1	1	1	1	1	1	1	0	0	0	1
196		0.75	0.75	5		1	0	1	1	1	1	1	1	1	0	0	0	1
3228		1.5	0.75	5		1	9	1	1	1	1	1	1	1	0	0	0	1
3943		1	0.75	5		1	9	1	1	1	1	0	1	1	0	0	0	1
5885		1	0.75	8		1	9	0	1	0	0	0	1	1	0	0	0	0
4804		1.5	1.25	5		1	9	1	1	1	1	1	1	1	0	0	0	1
4784		1	1	8		1	9	0	1	1	0	1	1	1	0	0	0	0
275		1.5	1	5		1	0	1	1	1	1	1	1	1	0	0	0	1
1993		1.5	1.25	5		1	9	1	1	1	1	1	1	1	0	0	0	1
1236		2	1.25	72		1	9	0	0	0	0	1	1	1	0	0	0	0
3665		1.5	1	5		1	9	1	1	1	1	1	1	1	0	0	0	1
4955		1.5	0.75	72		1	9	1	0	1	0	0	1	1	0	0	0	0
502		2	0.75	5		1	0	1	1	1	1	0	1	1	0	0	0	1
4588		1.5	0.75	72		1	9	0	0	0	0	0	1	1	0	0	0	0
995		3	1.75	5		1	9	1	1	1	1	1	1	1	0	0	0	1
309		1	0.75	5		1	0	1	1	1	1	1	1	1	0	0	0	1
4863		1.5	1	5		1	9	1	1	1	1	0	1	1	0	0	0	1
698		1.5	1	5		1	2	1	1	1	1	1	1	1	0	0	0	1
531		2	0.75	5		1	0	1	1	1	1	1	1	1	1	0	0	1
4132		1.5	0.75	5		1	9	1	1	1	1	1	1	1	1	0	0	1
3934		1.5	0.75	72		1	9	0	0	0	0	0	1	1	0	0	0	0
5022		1	1	5		1	9	1	1	1	0	0	1	1	0	0	0	0
2047		2	1.25	72		1	9	1	0	1	0	0	1	1	0	0	0	0
422		1.5	1.25	5		1	0	1	1	1	1	1	1	1	0	0	0	1
4425		1	1	5		1	9	1	1	1	0	1	1	1	0	0	0	1
839		1	1.75	5		1	0	1	1	1	1	1	1	1	0	0	0	1
397		1	1	5		1	0	1	1	1	1	1	1	1	0	0	0	1
1577		2	1	72		1	9	1	0	1	0	0	1	1	0	0	0	0
4939		1.5	0.75	5		1	9	1	1	1	1	1	1	1	0	0	0	1
1081		2	1.25	72		1	9	1	0	1	0	0	1	1	0	0	0	0
1924		2	1.25	72		1	9	1	1	1	0	0	1	1	1	0	0	0
179		1.5	1	72		1	0	0	0	0	0	0	1	1	0	0	0	0
855		1.5	1	72		1	0	0	0	1	0	1	1	1	0	0	0	0
1122		2	1.25	5		1	9	1	1	1	1	1	1	1	0	0	0	1
1482		1	1	5		1	9	1	1	1	1	1	1	1	0	0	0	1
875		1.5	1	72		1	0	0	0	0	0	0	1	1	0	0	0	0
801		1.5	1	5		1	1	1	1	1	1	1	1	1	0	0	0	1
5525		0.5	0.75	8		1	9	0	1	1	0	0	1	1	0	0	0	0
1916		1.5	1.5	5		1	9	1	1	1	1	1	1	1	0	0	0	1
323		2	1.5	5		0	0	0	0	0	1	0	1	1	0	0	0	0
6894		1.5	0.75	8		1	9	0	0	0	0	1	1	1	0	0	0	0
2067		2	2.5	5		1	9	1	1	1	1	2	1	1	0	0	0	1
1982		2	1	72		1	9	0	0	0	1	1	1	1	0	0	0	0
1767		0.5	0.5	5		1	9	1	1	1	2	1	1	1	0	0	0	1
4337		2	1	5		1	9	1	1	1	1	1	1	1	0	0	0	1
579		2	1	5		1	0	1	1	1	1	1	1	1	0	0	0	1
621		1.5	0.75	5		1	0	1	1	1	1	1	1	1	0	0	0	1
1668		2	1	89		1	9	1	0	1	0	1	1	1	0	0	0	1
1396		1.5	0.75	5		1	9	1	1	1	1	1	1	1	1	0	0	1
1766		1.5	0.75	5		1	9	1	1	1	0	2	1	1	0	0	0	1
197		1.5	1	5		1	0	1	1	1	1	1	1	1	0	0	0	1
4779		3	2	5		1	9	1	1	1	1	1	1	1	1	0	0	1
707		1.5	0.75	5		1	0	1	1	1	1	1	1	1	0	0	0	1
1624		1.5	1.25	5		1	9	1	1	1	1	1	1	1	0	0	0	1
1226		1.5	1.25	72		1	9	1	0	1	0	0	1	1	0	0	0	0
1997		2	1	72		0	9	0	0	0	0	0	1	1	0	0	0	0
5111		2	1	72		1	9	0	0	0	0	0	1	1	0	0	0	0
4388		1.5	0.75	59		1	9	1	2	1	0	0	1	1	0	0	0	1
3790		1.5	0.75	5		1	9	1	1	1	1	1	1	1	0	0	0	1
346		0.75	1.25	5		1	0	1	1	1	1	1	1	1	0	0	0	1
1936		2	1.25	5		1	9	1	1	1	1	1	1	1	2	1	1	2
4895		1	0.75	5		1	9	1	1	1	0	0	1	1	0	0	0	0
135		2	1.5	5		1	0	1	1	1	1	1	1	1	0	0	0	0
991		1.5	1.25	5		1	9	1	1	1	1	1	1	1	0	0	0	1
3084		1.5	0.75	72		1	9	0	0	2	0	0	1	1	0	0	0	0
803		1.5	1.5	5		1	0	1	1	1	1	0	1	1	0	0	0	0
4698		1.5	1	72		1	9	0	0	0	0	0	1	1	0	0	0	0
1064		1.5	1	5		1	9	1	1	1	1	0	1	1	0	0	0	1
32		1	0.75	5		1	0	1	1	1	1	1	1	1	0	0	0	1
4630		1.5	0.75	5		1	9	1	1	1	1	1	1	1	0	0	0	1
4307		1.5	0.75	5		1	9	0	1	0	0	0	1	1	0	0	0	0
862		1	1	5		1	0	1	1	1	1	1	1	1	0	0	0	1
1674		2	1.25	5		1	9	1	1	1	1	1	1	1	0	0	0	1
1730		1	0.75	101		1	9	1	1	1	1	1	1	1	0	0	0	1
765		2	0.75	72		1	0	0	0	0	0	1	1	1	0	0	0	0
1274		1.5	2	239		1	9	1	1	1	1	1	1	1	0	0	1	1
3786		1.5	1	72		1	9	2	0	0	2	0	1	1	2	0	1	0
3963		1	0.75	72		1	9	1	0	1	0	0	1	1	0	0	0	0
5102		0.75	0.5	72		1	9	0	0	0	0	0	1	1	0	0	0	0
4169		0.5	0.75	5		1	9	1	1	1	0	1	1	1	0	0	0	0
4789		1	1	5		1	9	1	1	1	1	0	1	1	0	0	0	1
3280		1.5	0.75	72		1	9	0	0	0	0	0	1	1	0	0	0	0
1572		1.5	1	5		1	9	1	1	1	1	1	1	1	0	0	0	1
3910		1.5	0.75	72		1	9	0	0	0	0	0	1	0	0	0	0	0
453		1.5	1	5		1	0	0	1	1	0	1	1	1	0	0	0	0
3950		1	1	5		1	9	1	1	1	1	0	1	1	0	0	1	1
624		1.5	1	72		0	0	0	0	0	0	0	1	1	0	0	0	2
5094		1	1	72		1	9	0	0	0	0	0	1	1	0	0	0	0
3092		2	0.75	5		1	9	1	1	1	1	1	1	1	0	0	0	1
618		1.5	1.25	5		1	0	1	1	1	1	1	1	1	1	0	0	1
259		1.5	1	5		1	0	1	1	1	1	1	1	1	0	0	0	1
581		1.5	1.25	5		1	0	1	1	1	1	0	1	1	0	0	0	2
3037		3	1.5	5		1	9	1	1	1	1	1	1	1	0	0	0	1
4730		1.5	1	5		1	9	1	1	1	1	0	1	1	1	0	0	1
934		1.5	1.25	5		1	0	1	1	1	1	1	1	1	0	0	0	1
1911		1.5	1.25	72		1	9	0	0	0	0	0	1	1	0	0	0	0
1746		1.5	0.75	5		1	9	1	1	1	1	1	1	1	0	0	0	1
287		1	1	5		1	0	0	1	1	2	1	1	1	0	0	0	0
1391		1	0.75	5		1	9	1	1	1	1	1	1	1	0	0	0	1
1370		0.75	0.75	5		1	9	1	1	1	1	1	1	1	0	0	0	1
2050		2	1	72		1	9	0	0	0	0	0	1	1	0	0	0	0
4426		1.5	0.75	5		1	9	1	1	1	1	1	1	1	0	0	0	1
688		2	1.5	5		1	0	1	1	1	1	1	1	1	1	0	0	1
1947		2	1.25	72		1	9	0	0	0	0	0	1	1	0	0	0	0
1054		2	1.25	5		1	9	1	1	1	1	1	1	1	0	0	0	1
1552		2	1	5		1	9	1	1	1	1	1	1	1	0	0	0	1
4947		0.75	1	5		1	9	1	1	1	0	1	1	1	0	0	0	1
1033		1	1.25	5		1	9	1	1	1	1	1	1	1	0	0	0	1
5142		1.5	0.75	254		1	9	1	1	2	1	0	1	1	0	0	0	1
1884		1.5	1	5		1	9	1	1	1	1	1	1	1	0	0	0	1
1679		3	1.25	72		1	9	0	0	0	0	0	1	1	0	0	0	0
4203		0.75	0.75	5		1	9	1	1	1	2	1	1	1	0	0	0	1
1002		1.5	1.25	5		1	9	1	1	1	1	1	1	1	0	0	0	1
45		1.5	1.25	5		1	1	1	1	1	2	1	1	1	1	0	1	0
3872		2	1	72		1	9	0	0	0	0	0	1	1	0	0	0	0
4888		1	1	5		1	9	1	1	1	1	1	1	1	0	0	0	1
5370		1	0.75	8		1	9	0	1	0	0	1	1	1	0	0	0	0
4673		1.5	1	6		1	9	0	0	0	0	0	1	1	0	0	0	0
1175		1	1.25	5		1	9	1	1	1	1	1	1	1	0	0	0	1
536		3	0.75	239		1	0	1	1	1	0	1	1	1	0	0	1	1
3244		1.5	1	72		1	9	0	1	0	0	0	1	1	0	0	0	0
4201		1.5	1	72		1	9	0	0	0	0	0	1	1	0	0	0	0
1350		1	0.75	239		1	9	1	1	1	0	1	1	1	1	0	1	1
3741		0.75	0.75	1		1	9	1	1	1	1	1	1	1	0	0	0	1
836		1.5	1.5	72		1	0	0	1	1	0	0	1	1	0	0	0	0
3652		1.5	1	5		1	9	1	1	1	1	1	1	1	0	0	0	1
4830		1	0.75	8		1	9	0	0	0	0	0	1	1	0	0	0	0
58		1.5	1.25	5		1	0	1	1	1	1	1	1	1	0	0	0	1
1027		1.5	1.25	5		1	9	1	1	1	1	1	1	1	0	0	0	1
4908		1	1	72		1	9	0	0	0	0	0	1	1	0	0	0	0
1437		1	1	5		1	9	1	1	1	1	0	1	1	0	0	0	1
980		2	1.5	5		1	0	1	1	1	1	1	1	1	0	0	0	1
3389		2	1	5		1	9	1	1	1	1	1	1	1	0	0	0	1
407		1	1.25	5		1	0	1	1	1	1	1	1	1	0	0	0	1
4602		1.5	1	72		1	9	0	0	0	0	0	1	1	0	0	0	0
3176		1.5	0.75	5		1	9	1	1	1	1	0	1	1	0	0	0	1
3968		1.5	0.75	72		1	9	1	0	0	0	0	1	1	0	0	0	0
147		2	1.25	5		1	0	1	1	1	1	1	1	1	0	0	0	1
3070		0.75	0.75	5		1	9	1	1	1	0	0	1	1	0	0	0	1
4114		1	0.75	72		1	9	0	0	0	0	0	1	1	0	0	0	0
2023		2	1	5		1	9	1	1	1	1	1	1	1	0	0	0	1
4708		1.5	0.75	5		1	9	1	1	1	1	0	1	1	0	0	0	1
4302		1	0.75	5		1	9	1	1	1	1	1	1	1	0	0	0	1
653		2	1	5		1	0	1	1	1	1	1	1	1	0	0	0	1
1479		1.5	1	72		1	9	0	0	0	0	0	1	0	0	0	0	0
3736		0.75	0.75	5		1	9	1	1	1	1	0	1	1	0	0	0	0
3654		1.5	1	72		1	9	0	0	0	0	1	1	1	0	0	0	0
4624		1.5	0.75	5		1	9	1	1	1	1	0	1	1	0	0	0	1
3005		1.5	0.75	5		1	9	1	1	1	1	0	1	1	0	0	0	1
1170		1.5	1.25	5		1	9	1	1	1	1	1	1	1	0	0	0	1
479		2	0.75	72		1	0	0	0	1	0	0	1	1	0	0	0	0
1996		2	1	72		1	9	1	0	1	0	0	1	1	0	0	0	0
350		1.5	1	72		1	0	0	0	2	0	2	1	1	0	0	0	0
272		1.5	1	5		1	0	1	1	1	1	1	1	1	0	0	0	1
345		1	0.75	5		1	0	1	1	1	1	1	1	1	0	0	0	1
443		1.5	1.25	5		1	1	1	1	1	1	1	1	1	0	0	0	1
4836		1	0.75	72		1	9	1	0	1	0	0	1	1	0	0	0	0
1903		1.5	1	72		1	9	1	0	1	0	1	1	1	0	0	0	0
3750		1.5	1	5		1	9	1	1	1	1	1	1	1	0	0	0	1
3916		1.5	0.75	72		1	9	0	0	0	0	0	1	1	0	0	0	0
1682		0.75	0.75	5		1	9	1	1	1	1	1	1	1	0	0	0	1
4805		0.75	1	5		1	9	1	1	1	0	1	1	1	1	0	1	0
100		2	1	5		1	0	1	1	1	0	1	1	1	1	0	0	1
527		1.5	1	72		1	0	0	0	0	0	0	1	1	0	0	0	0
194		1.5	1.25	5		1	0	1	1	1	1	1	1	1	0	0	0	1
4974		1.5	1	5		1	9	1	1	1	1	1	1	1	0	0	0	1
249		2	1	5		1	0	1	1	1	1	1	1	1	0	0	0	1
1649		1.5	1	5		1	9	1	1	1	1	1	1	1	0	0	0	1
3342		1.5	0.75	72		1	9	0	0	0	0	0	1	1	0	0	0	0
816		1.5	1.25	72		1	0	0	0	1	0	2	1	1	0	0	1	0
5001		1.5	1	5		1	9	1	1	1	1	1	1	1	2	0	0	1
1067		1	1	5		1	9	1	1	1	1	1	1	1	0	0	0	1
1115		1.5	1	5		1	9	1	1	1	1	1	1	1	0	0	0	1
4462		1.5	1	72		1	9	0	0	0	0	0	1	1	0	0	0	0
526		1	1	5		1	0	1	1	1	0	1	1	1	0	0	0	1
1450		2	1	5		1	9	1	1	1	1	1	1	1	0	0	0	1
5013		1.5	1	72		1	9	0	0	0	0	0	1	1	0	0	0	0
4977		1	1	8		1	9	0	1	0	0	0	1	1	0	0	0	0
3277		1	1	5		1	9	1	1	1	1	1	1	1	0	0	0	1
4550		3	1.25	72		1	9	0	0	0	0	0	1	1	0	0	0	0
4298		1	0.75	72		1	9	0	0	2	0	1	1	1	0	0	0	0
682		1.5	1	72		1	0	0	0	1	0	0	1	1	0	0	0	0
3078		2	1	72		1	9	1	0	1	0	0	1	1	0	0	0	0
3178		2	0.75	5		1	9	1	1	1	1	1	1	1	0	0	0	1
617		1.5	1.25	5		1	0	1	1	1	0	0	1	1	0	0	0	0
476		1.5	1	188		1	0	0	0	0	0	1	1	1	0	0	0	0
4818		1.5	0.75	72		1	9	0	0	0	0	0	1	1	0	0	0	0
4913		0.75	0.75	8		1	9	1	1	1	0	1	1	1	2	0	0	0
504		2	0.75	72		1	0	0	0	0	0	0	1	1	0	0	0	0
4715		1.5	1	5		1	9	1	1	1	1	0	1	1	0	0	0	1
1271		1	1.25	5		1	9	1	1	1	1	1	1	1	0	0	0	1
4568		0.75	0.75	5		1	9	1	1	1	0	1	1	1	0	0	0	1
1669		2	1.25	5		1	9	1	1	1	1	1	1	1	1	0	0	1
512		1.5	0.75	5		1	0	1	1	1	1	1	1	1	0	0	0	1
1634		1	0.75	72		1	9	0	0	0	0	0	1	1	0	0	0	0
1813		1	1.25	5		1	9	1	1	1	0	0	1	1	0	0	0	1
3842		1	0.75	5		1	9	1	1	1	1	1	1	1	0	0	0	1
3729		2	1.25	5		1	9	1	1	1	1	1	1	1	0	0	0	1
544		1.5	1	72		1	0	0	0	0	0	1	1	1	0	0	0	0
3399		1	0.75	5		1	9	1	1	1	1	0	1	1	0	0	0	1
2004		2	1.25	5		1	9	1	1	1	1	1	1	1	0	0	0	1
1659		1.5	0.75	72		1	9	1	0	1	0	1	1	1	0	0	0	0
1614		2	1	5		1	9	1	1	1	1	1	1	1	0	0	0	1
4034		1	0.75	8		1	9	0	1	1	0	0	1	1	0	0	0	0
3859		2	1.25	5		1	9	1	1	1	1	0	1	1	1	0	0	1
1504		1.5	1	5		1	9	1	1	1	1	1	1	1	0	0	0	1
4078		1	0.5	72		1	9	0	2	0	0	2	1	1	0	0	0	0
1862		1.5	1	5		1	9	1	1	1	1	1	1	1	0	0	0	1
3111		1.5	0.75	5		1	9	1	1	1	1	1	1	1	0	0	0	1
4474		1	1	728		1	9	1	0	1	0	0	1	1	0	0	0	0
4532		1.5	0.75	72		1	9	0	0	0	0	0	1	1	0	0	0	0
4370		2	1	72		1	9	0	0	0	0	0	1	1	0	0	0	0
477		2	1	5		1	0	1	1	1	1	1	1	1	0	0	0	0
752		1.5	1	5		1	0	1	1	1	1	1	1	1	0	0	0	1
4750		1	0.75	72		0	9	0	0	0	0	0	1	1	0	0	0	0
1529		1.5	1	72		0	9	0	0	0	0	0	1	1	0	0	0	0
4043		1	0.75	72		1	9	0	1	0	0	0	1	1	0	0	0	0
4204		1.5	0.75	5		1	9	1	1	1	1	1	1	1	0	0	0	1
4879		1.5	1	72		1	9	0	2	0	0	0	1	1	0	0	0	0
162		1	0.75	5		1	0	1	1	1	1	2	1	1	0	0	0	1
1999		1.5	1	5		1	9	1	1	1	1	1	1	1	2	0	0	1
5019		1.5	1.25	5		1	9	1	1	1	1	0	1	1	0	0	0	1
805		0.75	1.25	72		1	0	0	0	0	0	0	1	1	0	0	0	0
4752		0.75	1	5		1	9	0	1	2	0	1	1	1	0	1	1	2
826		1	1.25	5		1	0	1	1	1	1	1	1	1	0	0	0	1
4960		1	1	8		1	9	0	1	1	0	0	1	1	0	0	0	0
3655		1.5	1	5		1	9	1	1	1	1	1	1	1	0	0	0	1
3756		1.5	0.75	5		1	9	1	1	1	1	1	1	1	0	0	0	1
1623		2	1	72		0	9	0	0	0	0	0	1	1	0	0	0	0
853		1	1.5	5		1	0	1	1	1	1	1	1	1	0	0	0	1
563		1	0.75	5		1	0	1	1	1	1	1	1	1	0	0	0	1
4110		1	1.25	5		1	9	1	1	1	1	0	1	1	0	0	0	1
751		1	0.75	5		1	0	2	1	1	1	1	1	1	0	0	0	1
4859		1.5	1	5		0	9	1	1	1	1	1	1	1	0	0	0	1
3600		1.5	0.75	72		1	9	1	0	1	0	0	1	1	0	0	0	0
871		1	1	5		1	0	1	1	1	0	1	1	1	0	0	0	1
387		1	1	5		1	0	1	1	1	1	1	1	1	0	0	0	1
3405		1.5	0.75	5		1	9	1	1	1	1	1	1	1	0	0	0	1
3150		2	1	5		1	9	1	1	1	1	0	1	1	0	0	0	1
821		1	1	5		1	0	1	1	1	1	0	1	1	0	0	0	1
4321		1	0.75	5		1	9	1	1	1	1	1	1	1	0	0	0	1
227		1.5	1	5		1	0	1	1	1	1	1	1	1	0	0	0	2
1373		1.5	0.75	72		1	9	1	0	1	0	0	1	1	0	0	0	0
1611		1.5	0.5	5		1	9	1	1	1	1	1	1	1	0	0	0	1
1906		1.5	2	89		1	9	1	1	1	0	1	1	1	0	0	0	0
3340		1.5	1	72		1	9	0	0	0	0	1	1	1	0	0	0	1
1559		2	1.25	5		1	9	1	1	1	1	1	1	1	0	0	0	1
69		1	0.75	72		1	0	0	0	0	0	0	1	1	0	0	0	0
23		1.5	1	72		1	0	0	0	0	0	0	1	1	0	0	0	0
1553		2	1	5		1	9	1	1	1	1	1	1	1	0	0	0	1
2084		2	1.25	5		1	9	1	1	1	1	0	1	1	0	0	0	1
4170		1	0.75	72		1	9	0	0	0	0	0	1	1	0	0	0	0
1709		0.5	0.5	5		1	9	1	1	1	2	1	1	1	1	0	0	1
1209		1.5	1	72		1	9	1	0	1	0	0	1	1	0	0	0	0
126		2	1.25	5		1	0	1	1	1	1	1	1	1	0	0	0	1
1850		1.5	1.25	5		1	9	1	1	1	1	1	1	1	0	0	0	1
1811		1.5	1	72		1	9	1	0	1	0	0	1	1	0	0	0	0
29		1.5	0.75	72		1	0	0	0	0	0	0	1	1	0	0	0	0
1566		1.5	1.25	89		1	9	1	0	1	0	1	1	1	0	0	0	0
4367		0.75	0.75	5		1	9	1	1	1	0	1	1	1	0	0	0	1
1568		3	1.75	5		1	9	1	1	1	1	1	1	1	1	0	0	2
1691		2	1	72		0	9	0	0	0	0	0	1	1	0	0	0	0
52		1	1.25	5		1	0	1	1	1	1	1	1	1	0	0	0	1
4073		1	0.75	5		1	9	1	1	1	1	0	1	1	0	0	0	1
741		1	1	5		1	0	1	1	1	1	1	1	1	0	0	0	1
1090		2	1.25	239		1	9	1	1	1	0	1	1	1	0	0	1	2
4413		1.5	0.75	72		1	9	0	0	0	0	0	1	1	0	0	0	0
4120		1.5	1.25	72		1	9	0	0	0	0	0	1	1	0	0	0	0
1169		1.5	1.25	5		1	9	1	1	1	1	1	1	1	0	0	0	1
3851		1.5	1	5		1	9	1	1	1	1	1	1	1	0	0	0	1
1062		1.5	1.25	5		1	9	1	1	1	0	1	1	1	0	0	0	1
577		0.75	0.75	5		1	0	1	1	1	2	1	1	1	1	0	0	1
314		0.75	0.75	72		1	0	0	0	1	0	1	1	1	0	0	0	0
1465		2	1.25	72		0	9	0	0	0	0	0	1	1	0	0	0	0
1386		0.75	0.75	5		1	9	1	1	1	1	1	1	1	0	0	0	1
4079		1	0.75	72		1	9	0	0	0	0	0	1	1	0	0	0	0
601		1.5	0.75	72		1	0	0	0	0	0	0	1	1	0	0	0	0
1221		1	1	72		1	9	0	0	0	0	0	1	1	0	0	0	0
4084		1	0.75	72		0	9	0	0	0	0	0	1	1	0	0	0	0
494		1.5	0.75	5		1	0	1	1	1	1	1	1	1	0	0	0	1
847		1.5	1.25	72		1	0	0	0	0	0	0	1	1	0	0	0	0
1300		1.5	1	72		1	9	0	0	0	0	0	1	1	0	0	0	0
102		1.5	1	5		1	0	1	1	1	1	1	1	1	0	0	0	1
1477		1.5	1	72		1	9	1	0	1	0	1	1	1	0	0	0	0
1463		1.5	1	5		1	9	1	1	1	1	1	1	1	0	0	0	1
939		1.5	1	1		1	0	0	0	2	2	1	1	1	0	0	1	1
3288		1.5	0.75	72		1	9	1	0	1	0	0	1	1	0	0	0	0
1365		1	0.75	5		1	9	1	1	1	1	1	1	1	0	0	0	1
3843		2	0.75	5		1	9	1	1	1	1	1	1	1	0	0	0	1
1831		1	1	5		1	9	1	1	1	1	1	1	1	0	0	0	1
312		0.75	0.75	5		1	0	1	1	1	2	1	1	1	0	0	0	0
993		1.5	1	72		1	9	0	0	0	0	0	1	1	0	0	0	0
1678		2	1.25	5		1	9	1	1	1	1	1	1	1	0	0	0	1
1136		1.5	1.5	5		1	9	1	1	1	1	0	1	1	0	0	0	1
800		2	1.25	5		1	0	1	1	1	1	0	1	1	0	0	0	1
1322		1.5	1.25	72		1	9	1	0	1	0	0	1	1	0	0	0	0
1515		2	1.25	5		1	9	1	1	1	1	1	1	1	0	0	0	1
1865		1.5	1.75	5		1	9	1	1	1	1	1	1	1	0	0	0	1
1225		1.5	1.5	5		1	9	1	1	1	1	1	1	1	1	0	0	1
1926		1.5	0.75	5		1	9	1	1	1	2	1	1	1	1	0	0	1
3323		1.5	1	72		1	9	0	0	0	0	0	1	1	0	0	0	0
3932		1	0.75	72		1	9	0	0	0	0	0	1	1	0	0	0	0
1254		1	1.25	5		1	9	1	1	1	1	1	1	1	0	0	0	1
4275		1	1	72		1	9	0	1	0	0	1	1	1	0	0	0	0
3677		1	1	5		1	9	1	1	1	1	1	1	1	0	0	0	1
719		1.5	0.75	72		1	0	0	1	0	0	0	1	1	0	0	0	0
3832		1.5	1	5		1	9	1	1	1	1	1	1	1	0	0	0	1
238		1.5	0.75	72		1	0	0	0	0	0	0	1	1	0	0	0	0
1174		1.5	1.5	5		1	9	1	1	1	1	0	1	1	0	0	0	1
4598		1.5	1	5		1	9	1	1	1	1	1	1	1	1	0	0	1
112		2	1	72		1	0	0	0	1	0	0	1	1	0	0	0	0
1009		2	1.5	72		1	9	0	0	0	0	0	1	1	0	0	0	0
750		1.5	0.75	5		1	0	1	1	1	1	1	1	1	0	0	0	1
372		1	1	72		1	0	0	0	1	0	0	1	1	0	0	0	0
3091		2	1	72		1	9	0	0	0	0	0	1	1	0	0	0	0
3989		1.5	0.75	88		1	9	2	0	0	0	0	1	1	0	0	0	0
1380		1	1	5		1	9	1	1	1	1	1	1	1	1	0	0	1
615		1.5	0.75	72		1	0	0	0	0	0	0	1	1	0	0	0	0
2046		2	1	8		1	9	0	1	1	0	0	1	1	0	0	0	0
1352		1	0.75	5		1	9	1	1	1	1	1	1	1	0	0	0	1
916		2	1.25	5		1	0	1	1	1	1	1	1	1	0	0	0	1
362		1	1	5		1	0	1	1	1	1	1	1	1	0	0	0	1
1123		1.5	1	5		1	9	1	1	1	1	1	1	1	0	0	0	1
3325		1.5	0.75	5		1	9	1	1	1	1	1	1	1	0	0	0	2
787		1	1.25	5		1	0	1	1	1	2	1	1	1	0	0	0	2
1933		2	1.25	72		1	9	0	0	0	0	0	1	1	0	0	0	0
1133		2	1.5	72		1	9	1	0	1	0	1	1	1	0	0	0	0
1337		1	0.75	239		1	9	1	1	1	0	1	1	1	0	0	1	1
1522		2	0.75	72		1	9	1	0	1	0	0	1	1	0	0	0	0
1879		1.5	1	5		1	9	1	1	1	1	1	1	1	1	0	0	1
572		1	0.75	72		1	0	0	0	1	0	0	1	1	0	0	0	0
2071		2	1.5	5		1	9	1	1	1	1	0	1	1	0	0	0	1
679		2	1.75	5		1	0	1	0	1	1	1	1	1	1	0	0	0
594		1.5	0.75	8		1	0	0	0	0	0	1	1	1	0	0	0	0
1117		1	0.75	291		1	9	0	0	0	0	0	1	1	0	0	0	0
1653		1.5	1	5		1	9	1	1	1	0	0	1	1	0	0	0	1
342		1.5	1.75	239		1	0	1	1	1	0	1	1	1	0	0	1	1
791		1	1	101		1	0	1	1	1	0	1	1	1	0	0	0	0
1181		1.5	1.5	5		1	9	1	1	1	1	1	1	1	0	0	0	1
353		1.5	1	72		1	0	0	0	0	0	0	1	1	0	0	0	0
1142		2	1.25	72		0	9	0	0	0	0	0	1	1	0	0	0	0
152		1	1	5		1	0	1	1	1	1	1	1	1	0	0	0	1
354		1	1	5		1	0	1	1	1	0	0	1	1	0	0	0	0
340		2	1.25	5		1	0	1	1	1	1	1	1	1	0	0	0	1
432		1.5	0.5	72		1	0	0	0	1	0	0	1	1	0	0	0	0
5806		2	1.5	8		1	9	1	1	1	1	0	1	1	0	0	0	1
4884		1	1	5		1	9	1	1	1	1	0	1	1	0	0	0	1
343		2	1.75	239		1	0	1	1	1	0	1	1	1	0	0	1	1
3659		2	1	72		1	9	0	0	0	0	0	1	1	0	0	0	0
3970		1.5	0.75	5		1	9	1	1	1	1	0	1	1	0	0	0	1
1120		1.5	1.25	5		1	9	1	1	1	0	1	1	1	0	0	0	1
5006		1.5	1	72		1	9	0	2	0	0	0	1	1	0	0	0	0
3416		1	1	239		1	9	1	1	1	0	1	1	1	0	0	1	1
3982		1.5	1	72		1	9	0	0	0	0	0	1	1	0	0	0	0
1848		1.5	1	72		1	9	1	1	1	0	0	1	1	0	0	0	0
4795		1	0.75	72		1	9	0	0	0	0	0	1	1	0	0	0	0
870		2	1.75	5		1	0	1	1	1	1	1	1	1	0	0	0	1
50		1	1	72		1	0	0	0	0	0	0	1	1	0	0	0	0
1528		1.5	1	5		1	9	1	1	1	1	1	1	1	0	0	0	1
5002		1	1	72		1	9	1	0	1	0	0	1	1	0	0	0	0
4842		1.5	0.75	72		1	9	0	0	0	0	0	1	1	0	0	0	0
230		1.5	1	72		1	1	1	0	1	0	1	1	1	0	0	0	0
3103		1.5	0.75	5		1	9	1	1	1	0	1	1	1	2	1	1	2
4871		1.5	1.25	509		1	9	1	0	1	0	1	1	1	0	0	0	0
3997		1	0.75	188		1	9	1	1	1	0	1	1	1	0	0	0	1
4151		1.5	0.75	72		1	9	0	0	0	0	0	1	1	0	0	0	0
1006		1.5	1	8		1	9	0	1	1	0	0	1	1	0	0	0	0
4665		1.5	1	5		1	9	0	0	0	0	0	1	1	0	0	1	0
3115		2	0.75	5		1	9	1	1	1	1	1	1	1	0	0	0	1
822		1	0.5	72		1	0	0	0	1	0	0	1	1	0	0	0	0
106		1.5	1	5		1	0	1	1	1	1	1	1	1	0	0	0	1
4889		0.75	1	1232		1	9	1	0	1	0	0	1	1	0	0	0	1
874		1.5	1	72		1	0	0	0	0	0	0	1	1	0	0	0	0
4489		1	0.75	5		1	9	1	1	1	1	0	1	1	0	0	0	1
647		1.5	0.75	5		1	0	1	1	1	1	1	1	1	0	0	0	1
6232		1.5	0.75	8		1	9	0	1	0	0	1	1	1	1	0	0	0
4380		2	1	5		1	9	1	1	1	1	0	1	1	0	0	0	1
4113		1.5	0.75	72		1	9	1	0	1	0	0	1	1	0	0	0	0
505		2	1	5		1	0	1	1	1	1	0	1	1	0	0	0	1
5120		1.5	1	72		1	9	1	0	1	0	0	1	1	0	0	0	0
4620		1.5	0.75	89		1	9	1	0	1	0	1	1	1	0	0	0	0
1880		1.5	1.25	239		1	9	1	1	1	0	1	1	1	0	0	1	1
1842		1	1	121		1	9	1	1	1	1	1	1	1	0	0	0	1
295		1	0.75	72		1	0	0	0	1	0	0	1	1	0	0	0	0
2072		1.5	1.25	5		1	9	1	1	1	1	1	1	1	0	0	0	0
1710		1.5	0.75	72		1	9	0	0	0	0	0	1	1	0	0	0	0
1964		2	1.25	72		1	9	0	0	0	0	0	1	1	0	0	0	0
6746		1.5	1	8		1	9	0	1	1	0	1	1	1	0	0	0	0
3187		1.5	0.75	72		1	9	0	0	0	0	0	1	1	0	0	0	0
1305		1.5	1	72		1	9	1	0	1	0	0	1	1	0	0	0	0
996		1.5	1.25	5		1	9	1	1	1	1	1	1	1	0	0	0	1
303		1	0.75	72		1	0	0	0	1	0	0	1	1	0	0	0	0
903		1.5	1.25	72		1	0	0	0	0	0	0	1	1	0	0	0	0
1605		3	1.75	5		1	9	1	1	1	1	1	1	1	1	0	0	2
1467		1.5	1	72		1	9	0	0	0	0	0	1	1	0	0	0	0
4386		1.5	1	509		1	9	1	0	1	0	2	1	1	0	0	0	0
630		1	1.25	5		1	0	1	1	1	1	1	1	1	0	0	0	1
6982		2	1.5	5		2	4	2	2	2	2	2	2	2	1	1	1	1
4716		2	1	5		1	9	1	1	1	1	1	1	1	0	0	0	1
1331		1	1.25	5		1	9	0	1	1	1	0	1	1	0	0	0	1
195		1	1	5		1	0	1	1	1	1	1	1	1	0	0	0	1
1478		1.5	1	5		1	9	1	1	1	1	1	1	1	0	0	0	1
1129		2	1.25	5		1	9	1	1	1	1	1	1	1	0	0	0	1
1481		1	1	5		1	9	1	1	1	1	0	1	1	0	0	0	1
694		1.5	0.75	5		1	0	1	1	1	1	1	1	1	0	0	0	1
4679		1	0.75	8		1	9	0	1	0	0	0	1	1	0	0	0	0
1589		2	1	5		1	9	1	1	1	1	1	1	1	0	0	0	1
1371		1	0.75	5		1	9	1	1	1	1	1	1	1	0	0	0	1
1727		1.5	0.75	5		1	9	1	1	1	0	0	1	1	0	0	0	1
4921		1	1	5		1	9	1	1	1	1	0	1	1	1	0	0	1
1890		1.5	1	5		1	9	1	1	1	1	1	1	1	0	0	0	1
1560		2	1	5		1	9	1	1	1	1	1	1	1	0	0	0	1
4951		2	1.75	72		1	9	0	0	0	0	0	1	1	1	0	0	0
3261		1.5	0.75	5		1	9	1	1	1	1	0	1	1	0	0	0	1
3020		1.5	2	72		1	9	1	0	1	0	0	1	1	0	0	0	0
1914		1.5	1	72		1	9	0	0	0	0	0	1	1	0	0	0	0
956		1.5	1.25	5		1	0	1	1	1	1	1	1	1	0	0	0	1
664		1.5	0.75	5		1	0	1	1	1	1	1	1	1	0	0	0	1
483		2	1.5	72		1	0	1	0	1	0	1	1	1	0	0	0	0
3604		1.5	0.75	5		1	9	1	1	1	1	0	1	1	0	0	0	1
2082		2	1.25	5		1	9	1	1	1	1	1	1	1	0	0	0	1
1744		3	1.25	5		1	9	1	1	1	1	1	1	1	1	0	0	1
4949		1	1	72		1	9	1	0	1	0	1	1	1	0	0	0	0
3065		1.5	1	72		1	9	0	2	0	0	1	1	1	0	0	0	0
1651		1	0.75	5		1	9	1	1	1	0	1	1	1	0	0	0	1
496		1.5	1	72		1	0	0	0	1	0	0	1	1	0	0	0	0
5030		1	1	5		1	9	1	1	1	1	1	1	1	1	0	0	1
4999		1	0.75	8		1	9	0	1	1	0	0	1	1	0	0	0	0
4193		1.5	1	88		1	9	0	0	0	0	0	1	1	0	0	0	1
726		1.5	1.25	5		1	0	1	1	1	1	1	1	1	0	0	0	1
3944		1.5	0.75	72		1	9	1	0	1	0	0	1	1	0	0	0	0
1171		1.5	1.25	72		1	9	0	0	0	0	0	1	1	0	0	0	0
565		2	1	72		1	0	0	0	0	0	0	1	1	0	0	0	0
321		1	1.25	239		1	0	0	1	1	0	1	1	1	0	0	1	1
51		1	1	5		1	0	1	1	1	1	1	1	1	0	0	0	1
5163		1.5	0.75	72		1	9	0	0	0	0	0	1	1	0	0	0	0
4470		1.5	1	72		1	9	0	0	0	0	0	1	1	0	0	0	0
4265		1.5	0.75	30		1	9	1	1	1	1	1	1	1	0	0	1	2
4039		1.5	0.75	72		1	9	0	0	0	0	0	1	1	0	0	0	0
1969		2	1.25	5		1	9	1	1	1	1	1	1	1	0	0	0	1
1952		1.5	1.25	72		1	9	0	0	0	0	0	1	1	0	0	0	0
600		2	1.25	5		1	0	1	1	1	1	1	1	1	0	0	0	1
6980		3	0.75	5		2	4	2	2	2	2	2	2	2	2	1	1	2
6840		1.5	0.75	8		1	9	0	1	0	0	0	1	1	1	0	0	0
5715		1	0.75	8		1	9	0	1	1	0	0	1	1	0	0	0	0
5478		0.75	0.75	8		1	9	0	1	1	0	0	1	1	0	0	0	0
5143		1.5	0.75	254		1	9	0	1	1	0	1	1	1	0	0	0	0
4979		0.75	1	509		1	9	1	1	0	0	1	1	1	0	0	0	0
4952		1	1	8		1	9	0	1	1	0	0	1	1	0	0	0	0
4866		1	0.75	8		1	9	0	1	1	0	0	1	1	0	0	0	0
4862		1.5	0.75	72		0	9	0	0	0	0	0	1	1	0	0	0	0
4641		1	0.75	5		1	9	1	1	1	0	1	1	1	0	0	0	0
4635		1.5	0.75	5		1	9	1	1	1	1	1	1	1	0	0	0	1
4592		1	1	5		1	9	1	1	1	0	1	1	1	0	0	0	0
4587		1.5	1	72		1	9	0	0	0	0	0	1	1	0	0	0	0
4574		1.5	0.75	5		1	9	1	1	1	1	1	1	1	0	0	0	1
4565		1.5	0.75	5		1	9	1	1	1	1	1	1	1	0	0	0	1
4547		2	0.75	72		1	9	0	0	0	0	0	1	1	0	0	0	0
4535		1.5	1	5		1	9	1	1	1	0	0	1	1	0	0	0	1
4482		1.5	1	72		1	9	0	0	0	0	0	1	1	0	0	0	0
4469		2	1	5		1	9	1	1	1	1	1	1	1	0	0	0	1
4450		2	1	5		1	9	1	1	1	1	0	1	1	1	0	0	1
4435		2	1	72		1	9	0	0	0	0	0	1	1	0	0	0	0
4431		1.5	0.75	5		1	9	1	1	1	1	1	1	1	0	0	0	1
4315		2	1	72		1	9	1	0	1	2	1	1	1	0	0	0	1
4276		2	1	72		1	9	1	0	1	0	0	1	1	0	0	0	0
4255		1.5	0.75	72		1	9	0	0	0	0	0	1	1	0	0	0	0
4200		3	1.5	5		1	9	1	1	1	1	0	1	1	1	0	0	1
4187		1.5	1	72		1	9	0	0	0	0	0	1	1	0	0	0	0
4149		1	1.25	5		1	9	1	1	1	1	1	1	1	0	0	0	1
4121		1.5	0.75	5		1	9	1	1	1	1	1	1	1	1	0	0	1
4045		1.5	0.75	72		1	9	0	0	0	0	0	1	1	0	0	0	0
3977		1.5	0.75	72		1	9	0	0	0	0	0	1	1	0	0	0	0
3974		1	0.75	72		1	9	0	0	0	0	0	1	1	0	0	0	0
3398		1.5	1	5		1	9	1	1	1	1	0	1	1	0	0	0	1
3068		2	1	72		1	9	0	0	0	0	0	1	1	0	0	0	0
3033		2	2	72		1	9	1	0	1	0	1	1	1	1	0	0	0
2052		2	1.5	5		1	9	1	1	1	1	1	1	1	1	0	0	1
1949		2	1.25	5		1	9	1	1	1	1	1	1	1	0	0	1	0
1878		1.5	1.25	5		1	9	1	1	1	1	0	1	1	0	0	0	1
1867		2	1	5		1	9	1	1	1	1	0	1	1	0	0	0	1
1843		1.5	1.5	239		1	9	1	1	1	0	1	1	1	0	0	0	1
1799		1.5	1	72		0	9	0	0	0	0	0	1	1	0	0	0	0
1791		1	1	5		1	9	1	1	1	1	1	1	1	0	0	0	1
1782		1	0.75	72		0	9	0	0	0	0	0	1	1	0	0	0	0
1694		2	2	5		1	9	0	0	0	2	1	1	1	0	0	0	1
1564		1.5	1	5		1	9	1	1	1	1	1	1	1	0	0	0	1
1543		2	1	72		1	9	1	0	1	0	0	1	1	0	0	0	0
1454		1	0.75	72		1	9	1	0	0	0	0	1	1	0	0	0	0
1265		1.5	1.25	5		1	9	1	1	1	1	1	1	1	0	0	0	1
949		1.5	1	ND		1	0	0	0	0	0	0	1	1	0	0	0	0
938		1	0.75	5		1	0	1	1	1	1	1	1	1	0	0	0	1
736		1.5	1	5		1	0	1	1	1	1	1	1	1	0	0	0	1
713		2	1.25	5		1	0	1	1	1	1	1	1	1	0	0	0	1
460		1.5	0.75	5		1	0	1	1	1	1	0	1	1	0	0	0	1
286		1	0.75	5		1	0	1	1	1	1	1	1	1	0	0	0	1
228		1.5	1	5		1	0	1	1	1	1	0	1	1	0	0	0	1
171		1	1.25	239		1	0	1	1	1	1	1	1	1	0	0	1	2
169		1.5	1.25	5		1	0	1	1	1	1	1	1	1	0	0	0	1
1593		1.5	1	5		1	9	1	1	1	1	1	1	1	0	0	0	1
4985		1	0.75	5		1	9	1	1	1	1	1	1	1	0	0	0	1
4796		3	1	5		1	9	1	1	1	1	1	1	1	1	1	1	1
4322		1.5	1	72		1	9	0	0	0	0	1	1	1	0	0	0	0
3320		1	1.25	72		1	9	0	0	0	0	1	1	1	0	0	0	0
211		1	0.75	5		1	0	1	1	1	1	1	1	1	0	0	0	1
4886		0.75	0.75	72		1	9	0	0	0	0	0	1	1	0	0	0	0
4448		1.5	0.75	5		1	9	1	1	1	0	0	1	1	1	0	0	0
4241		1.5	1	72		1	9	0	0	2	2	0	1	1	0	0	0	0
4055		1.5	0.75	72		1	9	0	0	0	0	1	1	1	0	0	0	0
3642		2	1	72		1	9	0	0	0	0	1	1	1	0	0	0	0
3406		1.5	1	72		1	9	0	0	0	0	0	1	1	0	0	0	0
3104		2	1	72		1	9	0	0	0	0	0	1	1	0	0	0	0
6923		3	1	72		2	4	1	1	1	1	1	2	2	1	1	1	1
6154		2	0.75	8		1	9	0	0	0	0	1	1	1	0	0	0	0
6019		1.5	0.75	8		1	9	0	0	0	0	1	1	1	0	0	0	0
5936		1.5	0.75	8		1	9	0	1	1	0	1	1	1	0	0	0	0
5765		0.75	1	5		1	9	1	1	1	0	1	1	1	0	0	0	0
5137		1	1	5		1	9	1	1	1	0	0	1	1	0	0	0	0
5113		1	0.75	5		1	9	1	1	1	0	0	1	1	0	0	0	0
5110		1.5	1	72		1	9	0	0	0	0	0	1	1	0	0	0	0
4967		1.5	1	72		1	9	0	0	0	0	0	1	1	0	0	0	0
4934		1	0.75	72		1	9	0	0	0	0	0	1	1	0	0	0	0
4801		1.5	1	72		2	9	0	0	0	0	0	1	1	0	0	0	0
4737		1.5	1.25	5		1	9	1	1	1	0	0	1	1	0	0	0	0
4729		1.5	0.75	72		1	9	0	0	0	0	0	1	1	0	0	0	0
4704		1	1	5		1	9	1	1	1	0	1	1	1	0	0	0	0
4559		2	1	72		1	9	0	2	0	0	0	1	1	0	0	0	0
4351		2	0.75	5		1	9	1	1	1	1	1	1	1	1	0	0	1
4318		1	0.75	72		1	9	1	0	1	0	0	1	1	0	0	0	0
4131		1.5	1.25	72		1	9	0	0	0	0	0	1	1	0	0	0	0
3933		0.75	1	72		1	9	1	1	1	0	1	1	1	0	0	0	0
3919		1.5	1	239		1	9	1	1	1	0	1	1	1	0	0	1	1
3758		3	1	72		1	9	0	0	0	0	0	1	1	0	0	0	0
3695		1	1	5		1	9	1	1	1	1	1	1	1	0	0	0	1
3658		1.5	1	5		1	9	1	1	1	1	1	1	1	0	0	0	1
3647		2	0.75	5		1	9	1	1	1	1	1	1	1	0	0	0	1
3623		1.5	0.75	72		1	9	0	0	0	0	0	1	1	0	0	0	0
3614		1.5	0.75	72		1	9	1	0	1	0	0	1	1	0	0	0	0
3541		1.5	1	5		1	9	1	1	1	1	1	1	1	0	0	0	1
3359		1.5	1	72		1	9	0	0	2	0	0	1	1	0	0	0	0
3184		1.5	0.75	5		1	9	1	1	1	1	1	1	1	0	0	0	1
3067		2	1	5		1	9	1	1	1	1	1	1	1	0	0	0	1
2085		1.5	1.25	5		1	9	1	1	1	1	1	1	1	0	0	0	1
2043		2	1.25	72		1	9	0	2	0	0	1	1	1	0	0	0	0
2049		2	1.5	239		1	9	1	1	1	1	1	1	1	0	0	1	1
1994		1.5	1	5		1	9	1	1	1	1	1	1	1	0	0	0	1
1886		1.5	1.25	5		1	9	1	1	1	1	1	1	1	0	0	0	1
1845		1.5	1.25	72		1	9	0	0	0	0	0	1	1	0	0	0	0
1776		1.5	1.25	5		1	9	1	1	1	1	1	1	1	0	0	0	1
1771		1.5	1.25	5		1	9	1	1	1	1	0	1	1	0	0	0	1
1702		1.5	1	72		1	9	0	2	0	0	0	1	1	0	0	0	0
1700		1.5	1	5		1	9	1	1	1	1	1	1	1	0	0	0	1
1642		1.5	1.5	5		1	9	1	1	1	1	1	1	1	0	0	0	1
1630		1.5	0.75	72		1	9	0	0	0	0	0	1	1	0	0	0	0
1548		1.5	1	5		1	9	1	1	1	1	1	1	1	0	0	0	1
1527		1.5	1.25	5		1	9	1	1	1	1	1	1	1	0	0	0	1
1493		1.5	1	5		1	9	1	1	1	1	1	1	1	1	0	0	1
1489		1.5	1	5		1	9	1	1	1	1	1	1	1	0	0	0	1
1485		1.5	1	5		1	9	1	1	1	1	0	1	1	0	0	0	1
1400		1.5	0.75	72		1	9	1	0	1	0	0	1	1	0	0	0	0
1376		1.5	1	5		1	9	1	1	1	1	1	1	1	0	0	0	1
1292		2	1	72		1	9	1	1	1	0	1	1	1	0	0	0	1
1242		1.5	1.25	239		1	9	1	1	1	0	1	1	1	0	0	1	1
1197		0.5	1	5		1	9	1	1	1	1	1	1	1	0	0	0	1
1083		1.5	1	72		1	9	0	0	0	0	0	1	1	0	0	0	0
1076		1.5	1	72		1	9	1	0	1	0	0	1	1	0	0	0	0
988		1.5	1.25	5		1	0	1	1	1	1	1	1	1	0	0	0	1
965		1.5	0.75	72		1	0	0	0	0	0	0	1	1	0	0	0	0
964		1.5	0.75	72		1	0	0	0	0	0	0	1	1	0	0	0	0
892		1.5	1.25	5		1	0	1	1	1	1	1	1	1	0	0	0	1
730		1.5	1	5		1	0	1	1	1	1	0	1	1	0	0	0	1
609		1.5	1	239		1	0	1	1	1	0	1	1	1	0	0	1	1
539		1.5	1	5		1	0	1	1	1	1	1	1	1	0	0	0	1
515		1	1	254		1	0	0	1	1	0	0	1	1	0	0	0	0
488		1.5	0.75	5		1	0	1	1	1	1	1	1	1	0	0	0	1
406		0.75	1	5		1	0	1	1	1	1	1	1	1	0	0	0	1
191		1	0.75	5		1	0	1	1	1	1	1	1	1	0	0	0	1
155		1.5	0.75	254		1	1	1	1	1	0	1	1	1	0	0	0	2
54		1.5	1	239		1	0	1	1	1	0	1	1	1	0	0	1	1
34		0.75	0.75	5		1	0	1	1	1	1	1	1	1	0	0	0	1
6074		1.5	1	72		1	9	0	0	0	0	0	0	0	1	0	0	0
6483		1	1	5		1	9	1	1	1	1	1	1	1	0	0	0	1
3186		2	0.75	72		1	9	0	0	0	0	0	1	1	0	0	0	0

## Sheet: MLST relative risks
MLST	ST	nonhVISA	Hvisa	Relative Risk	CI	p value
0-0-0-4-0-0-0	ST5	1	3	13.63	1.961 to 94.67	0.003			0.007959 to 0.2536
0-0-0-4-0-0-10	ST188	51	21	0.5583	0.3500 to 0.9031	0.0173			4.093 to 33.47
0-0-0-8-0-0-0	ST239	5	0	1.403	0.2198 to 9.039	0.7554			0.1385 to 0.5985
0-0-0-8-0-0-3	ST30	50	2	6.568	1.799 to 24.41	0.0019			1.799 to 24.41
1-0-0-0-0-0-10	ST764	2	0	0.5636	0.07436 to 4.294	0.6345			1.135 to 1.724
1-0-0-0-0-0-3	ST8	0	1	0.1411	0.01857 to 1.074	0.0615			1.961 to 94.67
1-0-0-4-0-0-10	NA	94	37	0.7466	0.5301 to 1.063	0.1043			0.3500 to 0.9031
1-0-0-4-0-1-10	ST5	0	1	0.1411	0.01857 to 1.074	0.0615			0.01857 to 1.074
1-0-0-4-12-0-10	NA	1	0	0.5606	0.07396 to 4.271	0.6312			0.01857 to 1.074
1-0-0-8-0-0-3	ST239	89	1	0.04537	0.007959 to 0.2536	0.0001			0.01857 to 1.074
1-0-0-8-0-4-0	ST72	1	0	1.784	0.2341 to 13.52	0.6312			0.01857 to 1.074
1-1-1-1-1-1-1	NA	2	1	1.784	0.2341 to 13.52	0.6312			0.01857 to 1.074
12-4-1-4-12-1-3	NA	1	0	1.784	0.2341 to 13.52	0.6312			0.01857 to 1.074
1-26-28-18-18-33-27	ST36	4	0	0.7168	0.1112 to 4.573	0.7592			0.03285 to 1.111
1-26-28-18-18-33-50	NA	5	0	0.5982	0.09476 to 3.735	0.6291			0.5301 to 1.063
1-3-1-14-11-27-10	NA	1	0	1.784	0.2341 to 13.52	0.6312			0.6282 to 19.97
13-13-1-1-12-1-1	NA	1	0	1.784	0.2341 to 13.52	0.6312			0.09476 to 3.735
13-13-1-1-12-11-13	NA	1	0	1.784	0.2341 to 13.52	0.6312			0.09476 to 3.735
1-4-0-8-0-4-0	ST1456	1	0	1.784	0.2341 to 13.52	0.6312			0.07396 to 4.271
1-4-1-0-4-4-3	NA	0	1	0.1411	0.01857 to 1.074	0.0615			0.2341 to 13.52
1-4-1-4-0-1-10	NA	0	1	0.1411	0.01857 to 1.074	0.0615			0.2341 to 13.52
1-4-1-4-12-1-10	ST34	199	89	1.404	1.135 to 1.724	0.002			0.2341 to 13.52
1-4-1-4-12-1-11	ST241	1	0	1.784	0.2341 to 13.52	0.6312			0.2341 to 13.52
1-4-1-8-0-0-3	NA	0	1	0.1411	0.01857 to 1.074	0.0615			0.2341 to 13.52
1-4-1-82-12-1-10	NA	1	0	1.784	0.2341 to 13.52	0.6312			0.2341 to 13.52
1-4-1-8-4-4-3	ST8	95	7	0.2905	0.1385 to 0.5985	0.0004			0.2341 to 13.52
19-23-15-2-19-20-15	ST59	1	0	1.784	0.2341 to 13.52	0.6312			0.2341 to 13.52
2-0-0-1-0-0-3	NA	6	0	0.5982	0.09476 to 3.735	0.6291			0.2341 to 13.52
2-0-0-4-0-0-3	NA	1	0	1.784	0.2341 to 13.52	0.6312			0.2341 to 13.52
22-1-14-23-12-4-31	NA	2	0	1.784	0.2341 to 13.52	0.6312			0.2341 to 13.52
2-2-2-2-6-3-2	NA	1	0	1.784	0.2341 to 13.52	0.6312			0.2341 to 13.52
2-3-1-1-4-4-3	ST72	4	14	11.7	4.093 to 33.47	0.0001			0.2341 to 13.52
3-0-0-1-0-0-3	ST923	3	0	1.118	0.1698 to 7.423	0.9204			0.2341 to 13.52
3-0-0-1-0-4-0	NA	3	0	1.118	0.1698 to 7.423	0.9204			0.2341 to 13.52
3-0-0-1-4-0-0	NA	1	0	1.784	0.2341 to 13.52	0.6312			0.2341 to 13.52
3-0-0-1-4-0-3	NA	1	0	1.784	0.2341 to 13.52	0.6312			0.2341 to 13.52
3-1-14-15-11-19-3	ST105	2	0	1.784	0.2341 to 13.52	0.6312			0.2341 to 13.52
3-1-1-8-1-1-1	NA	2	0	1.784	0.2341 to 13.52	0.6312			0.2341 to 13.52
3-3-0-1-0-0-3	NA	0	1	0.1411	0.01857 to 1.074	0.0615			0.2341 to 13.52
3-3-0-1-0-4-0	NA	2	1	1.118	0.1698 to 7.423	0.9204			0.07436 to 4.294
3-3-1-1-4-4-3	ST247	18	0	0.1926	0.03285 to 1.111	0.0696			0.2198 to 9.039
3-32-1-1-4-4-3	NA	2	2	3.548	0.6282 to 19.97	0.1751			0.1112 to 4.573
3-35-167-2-20-26-39	ST398	1	0	1.784	0.2341 to 13.52	0.6312			0.1698 to 7.423
3-37-19-2-20-26-32	st398	1	0	1.784	0.2341 to 13.52	0.6312			0.1698 to 7.423
6-5-6-2-7-14-5	NA	1	0	1.784	0.2341 to 13.52	0.6312			0.1698 to 7.423

## Sheet: Model outputs 
Table Analyzed	Data 1							Table Analyzed	Data 1							Table Analyzed	Data 1						Table Analyzed	Data 1							Table Analyzed	Data 1						Table Analyzed	risk factors
Time variable	deathinter							Dependent variable	SABDUR							Dependent variable	RESAB						Dependent variable	SEPSISGR							Dependent variable	ICUCARE						Dependent variable	hVISA by PAP
Censor/Event variable	90 day_mortality							Regression type	Least squares							Regression type	Logistic regression						Regression type	Least squares							Regression type	Logistic regression						Regression type	Logistic regression
Regression type	Cox regression
Estimation method	Efron's approximation
Hazard ratios	Variable	Estimate	95% CI (profile likelihood)		|Z|	P value		Parameter estimates	Variable	Estimate	Standard error	95% CI (asymptotic)	|t|	P value		Parameter estimates	Variable	Estimate	95% CI (profile likelihood)	|Z|	P value		Parameter estimates	Variable	Estimate	Standard error	95% CI (asymptotic)	|t|	P value		Odds ratios	Variable	Estimate	95% CI (profile likelihood)	|Z|	P value		Parameter estimates	Variable	Estimate	95% CI (profile likelihood)	|Z|	P value
exp(β1)	hVISA by PAP[1]	0.6582	0.4661 to 0.9375		2.349	0.0188		β0	Intercept	1.594	3.082	-4.456 to 7.643	0.5172	0.6052		β0	Intercept	2.778	-0.2456 to 5.923	1.771	0.0766		β0	Intercept	2.936	0.3413	2.266 to 3.606	8.602	<0.0001		β0	Intercept	1.006	0.1063 to 9.887	0.004903	0.9961		β0	Intercept	0.01794	0.001978 to 0.1425	3.694	0.0002
exp(β2)	age	0.989	0.9777 to 1.001		1.866	0.062		β1	hVISA by PAP[1]	-0.8309	0.7192	-2.243 to 0.5809	1.155	0.2483		β1	hVISA by PAP[1]	0.00463	-0.6791 to 0.6596	0.01361	0.9891		β1	hVISA by PAP[1]	0.03897	0.08196	-0.1219 to 0.1998	0.4754	0.6346		β1	hVISA by PAP[1]	1.02	0.6302 to 1.639	0.08176	0.9348		β1	age	0.9916	0.9653 to 1.019	0.6106	0.5414
exp(β3)	GENDER[0]	1.117	0.8316 to 1.494		0.7435	0.4572		β2	age	-0.002331	0.02232	-0.04615 to 0.04149	0.1044	0.9168		β2	age	-0.01639	-0.04105 to 0.007127	1.336	0.1816		β2	age	0.0004077	0.002527	-0.004553 to 0.005368	0.1613	0.8719		β2	age	1.008	0.9925 to 1.024	1.02	0.3078		β2	GENDER	1.858	0.2750 to 13.62	0.6243	0.5324
exp(β4)	SITEACQU[1]	0.7724	0.5455 to 1.101		1.444	0.1487		β3	GENDER[0]	-0.9752	0.5801	-2.114 to 0.1636	1.681	0.0932		β3	GENDER[0]	0.004503	-0.5657 to 0.5920	0.01531	0.9878		β3	GENDER[0]	-0.04722	0.06592	-0.1766 to 0.08217	0.7163	0.474		β3	GENDER[0]	1.699	1.105 to 2.641	2.389	0.0169		β3	SITEACQU	0.5433	0.3399 to 0.8415	2.647	0.0081
exp(β5)	SITEACQU[3]	1.319	0.5836 to 2.678		0.7196	0.4718		β4	SITEACQU[1]	-0.255	0.7406	-1.709 to 1.199	0.3442	0.7308		β4	SITEACQU[1]	1.109	0.4621 to 1.761	3.36	0.0008		β4	SITEACQU[1]	0.03969	0.07859	-0.1146 to 0.1940	0.505	0.6137		β4	SITEACQU[1]	0.07798	0.02636 to 0.1840	5.248	<0.0001		β4	SOLIDCA	1.097	0.7022 to 1.713	0.4074	0.6837
exp(β6)	SOLIDCA[1]	0.8922	0.6128 to 1.295		0.5983	0.5497		β5	SITEACQU[3]	1.198	1.31	-1.374 to 3.771	0.9146	0.3607		β5	SITEACQU[3]	0.8059	-0.4135 to 2.338	1.184	0.2365		β5	SITEACQU[3]	0.001126	0.1423	-0.2782 to 0.2805	0.007914	0.9937		β5	SITEACQU[3]	0.7406	0.1081 to 14.76	0.2648	0.7911		β5	hemamalig	0.4355	0.1182 to 1.351	1.352	0.1764
exp(β7)	hemamalig[1]	0.6875	0.3414 to 1.322		1.088	0.2766		β6	SOLIDCA[1]	0.2887	0.7878	-1.258 to 1.835	0.3665	0.7141		β6	SOLIDCA[1]	0.3936	-0.4007 to 1.225	0.9531	0.3405		β6	SOLIDCA[1]	-0.05797	0.0881	-0.2309 to 0.1150	0.658	0.5107		β6	SOLIDCA[1]	1.989	1.153 to 3.466	2.452	0.0142		β6	BILIARY	0.7592	0.4092 to 1.369	0.8975	0.3695
exp(β8)	BILIARY[1]	1.11	0.7353 to 1.647		0.5101	0.6099		β7	hemamalig[1]	0.8537	1.491	-2.074 to 3.781	0.5724	0.5672		β7	hemamalig[1]	-0.5892	-1.889 to 0.7977	0.8682	0.3853		β7	hemamalig[1]	0.002458	0.1671	-0.3255 to 0.3304	0.01471	0.9883		β7	hemamalig[1]	2.918	0.9036 to 10.62	1.72	0.0855		β7	NEURODIS	1.098	0.6163 to 1.916	0.3226	0.747
exp(β9)	NEURODIS[1]	0.7002	0.4300 to 1.100		1.492	0.1356		β8	BILIARY[1]	-1.42	0.9143	-3.215 to 0.3749	1.553	0.1208		β8	BILIARY[1]	0.8016	-0.2193 to 2.078	1.4	0.1617		β8	BILIARY[1]	-0.2856	0.09798	-0.4779 to -0.09323	2.914	0.0037		β8	BILIARY[1]	1.566	0.8419 to 3.031	1.379	0.1679		β8	DM	1.057	0.6793 to 1.634	0.2467	0.8051
exp(β10)	DM[0]	1.328	0.9675 to 1.842		1.73	0.0836		β9	NEURODIS[1]	-0.05613	0.8586	-1.742 to 1.629	0.06538	0.9479		β9	NEURODIS[1]	0.4499	-0.3717 to 1.362	1.025	0.3055		β9	NEURODIS[1]	0.04695	0.09697	-0.1434 to 0.2373	0.4842	0.6284		β9	NEURODIS[1]	0.8641	0.4843 to 1.564	0.4896	0.6244		β9	HTN	0.9726	0.6236 to 1.514	0.1231	0.902
exp(β11)	HTN[1]	0.8479	0.6162 to 1.161		1.021	0.3073		β10	DM[0]	0.3269	0.6428	-0.9350 to 1.589	0.5085	0.6113		β10	DM[0]	0.2355	-0.3925 to 0.8535	0.7433	0.4573		β10	DM[0]	0.1229	0.07297	-0.02030 to 0.2661	1.685	0.0924		β10	DM[0]	0.8243	0.5055 to 1.332	0.7827	0.4338		β10	alcoholic	1.549	0.7106 to 3.319	1.12	0.2628
exp(β12)	alcoholic[1]	1.764	1.050 to 2.883		2.207	0.0273		β11	HTN[1]	0.5027	0.6315	-0.7369 to 1.742	0.7961	0.4262		β11	HTN[1]	-0.4243	-1.043 to 0.1888	1.354	0.1756		β11	HTN[1]	0.01249	0.07156	-0.1280 to 0.1530	0.1746	0.8615		β11	HTN[1]	1.36	0.8516 to 2.183	1.282	0.1999		β11	CRF	0.7089	0.2118 to 1.980	0.6128	0.54
exp(β13)	CRF[1]	0.5659	0.2736 to 1.068		1.652	0.0984		β12	alcoholic[1]	-0.6353	1.233	-3.055 to 1.784	0.5154	0.6064		β12	alcoholic[1]	0.5693	-0.8288 to 2.490	0.7043	0.4812		β12	alcoholic[1]	0.2441	0.1401	-0.03100 to 0.5192	1.742	0.0819		β12	alcoholic[1]	0.8034	0.3630 to 1.798	0.5386	0.5902		β12	ESRD	1.099	0.5582 to 2.099	0.2817	0.7782
exp(β14)	ESRD[1]	0.743	0.4409 to 1.209		1.159	0.2465		β13	CRF[1]	0.6194	1.424	-2.175 to 3.414	0.4351	0.6636		β13	CRF[1]	0.1592	-1.234 to 2.076	0.1976	0.8434		β13	CRF[1]	0.0666	0.1597	-0.2468 to 0.3800	0.4171	0.6767		β13	CRF[1]	2.005	0.6644 to 7.584	1.144	0.2527		β13	LC	0.633	0.3210 to 1.202	1.362	0.1733
exp(β15)	LC[0]	0.9464	0.6354 to 1.428		0.267	0.7894		β14	ESRD[1]	0.4172	1.086	-1.714 to 2.549	0.3843	0.7009		β14	ESRD[1]	-0.06874	-0.9149 to 0.8146	0.1565	0.8756		β14	ESRD[1]	-0.05347	0.1122	-0.2737 to 0.1668	0.4765	0.6338		β14	ESRD[1]	1.404	0.6454 to 3.166	0.8401	0.4009		β14	SOT	1.205	0.5241 to 2.720	0.4442	0.6569
exp(β16)	SOT[0]	1.201	0.6466 to 2.349		0.5576	0.5771		β15	LC[0]	-0.763	0.9521	-2.632 to 1.106	0.8014	0.4232		β15	LC[0]	-0.0925	-1.243 to 0.9280	0.1689	0.8659		β15	LC[0]	0.08752	0.1065	-0.1216 to 0.2966	0.8215	0.4116		β15	LC[0]	0.978	0.4885 to 1.917	0.06405	0.9489		β15	HSCT	2.175	0.5612 to 8.655	1.125	0.2604
exp(β17)	HSCT[1]	0.4099	0.1580 to 0.9345		1.993	0.0463		β16	SOT[0]	0.5093	1.278	-1.999 to 3.018	0.3985	0.6903		β16	SOT[0]	0.3884	-0.8531 to 1.537	0.6443	0.5194		β16	SOT[0]	0.2472	0.1436	-0.03467 to 0.5290	1.721	0.0856		β16	SOT[0]	1.65	0.7427 to 3.701	1.226	0.2203		β16	COPDBE	0.66	0.2118 to 1.792	0.772	0.4401
exp(β18)	COPDBE[1]	0.977	0.4823 to 1.798		0.06988	0.9443		β17	HSCT[1]	0.2203	1.921	-3.551 to 3.992	0.1146	0.9088		β17	HSCT[1]	-1.359	-2.876 to 0.1913	1.756	0.0791		β17	HSCT[1]	-0.1587	0.2184	-0.5874 to 0.2700	0.7267	0.4676		β17	HSCT[1]	0.8865	0.2285 to 3.697	0.1722	0.8633		β17	rheumatol	0.5573	0.1457 to 1.675	0.9576	0.3383
exp(β19)	rheumatol[1]	2.131	1.128 to 3.786		2.463	0.0138		β18	COPDBE[1]	0.8388	1.441	-1.989 to 3.667	0.5822	0.5606		β18	COPDBE[1]	0.4885	-0.8354 to 2.368	0.6284	0.5298		β18	COPDBE[1]	0.33	0.1634	0.009228 to 0.6509	2.019	0.0438		β18	COPDBE[1]	0.7933	0.2926 to 2.244	0.4492	0.6533		β18	IHD	0.8855	0.4780 to 1.596	0.3966	0.6916
exp(β20)	IHD[1]	1.057	0.6755 to 1.606		0.253	0.8002		β19	rheumatol[1]	-1.314	1.461	-4.183 to 1.555	0.899	0.3689		β19	rheumatol[1]	1.047	-0.3834 to 2.997	1.266	0.2055		β19	rheumatol[1]	-0.1258	0.1634	-0.4466 to 0.1949	0.77	0.4415		β19	rheumatol[1]	0.7546	0.2741 to 2.254	0.5295	0.5965		β19	HF	1.721	0.6673 to 4.210	1.163	0.2449
exp(β21)	HF[1]	0.586	0.2615 to 1.172		1.412	0.1581		β20	IHD[1]	-0.6802	0.8972	-2.441 to 1.081	0.7581	0.4486		β20	IHD[1]	0.2112	-0.5882 to 1.095	0.4954	0.6203		β20	IHD[1]	0.1026	0.1008	-0.09520 to 0.3004	1.018	0.3089		β20	IHD[1]	0.5427	0.2993 to 0.9884	2.011	0.0443		β20	neutropen	0.9946	0.2833 to 3.093	0.008932	0.9929
exp(β22)	MCCABE	0.483	0.3539 to 0.6580		4.604	<0.0001		β21	HF[1]	0.03614	1.398	-2.708 to 2.780	0.02586	0.9794		β21	HF[1]	-0.9666	-2.161 to 0.4171	1.501	0.1335		β21	HF[1]	-0.04589	0.1585	-0.3570 to 0.2653	0.2895	0.7723		β21	HF[1]	0.9031	0.3674 to 2.293	0.2196	0.8262		β21	recsurgery	1.104	0.7145 to 1.702	0.4486	0.6537
exp(β23)	CHARLSON	1.102	1.020 to 1.190		2.483	0.013		β22	MCCABE	-0.1474	0.6573	-1.438 to 1.143	0.2243	0.8226		β22	MCCABE	-0.3056	-0.9840 to 0.3477	0.9027	0.3667		β22	MCCABE	-0.272	0.07461	-0.4185 to -0.1256	3.646	0.0003		β22	MCCABE	1.113	0.6830 to 1.812	0.4321	0.6657		β22	CHEMOTX	0.681	0.2729 to 1.561	0.8697	0.3844
exp(β24)	neutropen[1]	0.6967	0.3299 to 1.348		1.014	0.3107		β23	CHARLSON	0.1521	0.1784	-0.1981 to 0.5023	0.8525	0.3942		β23	CHARLSON	-0.04067	-0.2241 to 0.1521	0.4247	0.671		β23	CHARLSON	-0.02421	0.02021	-0.06387 to 0.01546	1.198	0.2313		β23	CHARLSON	0.9946	0.8677 to 1.143	0.07685	0.9387		β23	immunosupp	1.325	0.8077 to 2.150	1.128	0.2592
exp(β25)	recsurgery[0]	1.306	0.9221 to 1.875		1.477	0.1396		β24	neutropen[1]	0.0465	1.563	-3.021 to 3.114	0.02976	0.9763		β24	neutropen[1]	-0.2346	-1.624 to 1.445	0.3065	0.7592		β24	neutropen[1]	-0.1106	0.177	-0.4580 to 0.2369	0.6245	0.5325		β24	neutropen[1]	1.808	0.5581 to 6.585	0.9549	0.3396		β24	SEPSISGR	0.9489	0.7594 to 1.180	0.4673	0.6403
exp(β26)	CHEMOTX[1]	0.5899	0.3591 to 0.9490		2.133	0.0329		β25	recsurgery[0]	0.2473	0.6897	-1.107 to 1.601	0.3586	0.72		β25	recsurgery[0]	-0.4961	-1.188 to 0.1582	1.452	0.1464		β25	recsurgery[0]	-0.104	0.07534	-0.2519 to 0.04386	1.381	0.1677		β25	recsurgery[0]	1.397	0.9039 to 2.159	1.506	0.1321		β25	SITEINF	1.003	0.9979 to 1.008	1.14	0.2542
exp(β27)	mucositis[1]	2.196	0.9861 to 4.346		2.1	0.0357		β26	CHEMOTX[1]	-2.174	1.092	-4.318 to -0.02973	1.99	0.0469		β26	CHEMOTX[1]	0.521	-0.6046 to 1.789	0.8623	0.3885		β26	CHEMOTX[1]	-0.1113	0.1216	-0.3499 to 0.1273	0.9159	0.36		β26	CHEMOTX[1]	1.698	0.6778 to 4.677	1.085	0.2781		β26	PREVANTI	2.035	1.230 to 3.428	2.725	0.0064
exp(β28)	immunosupp[0]	0.7391	0.5398 to 1.018		1.869	0.0616		β27	mucositis[1]	-1.858	1.947	-5.680 to 1.964	0.9543	0.3402		β27	mucositis[1]	1.017	-0.8922 to 4.076	0.8679	0.3855		β27	mucositis[1]	0.1245	0.2153	-0.2981 to 0.5472	0.5783	0.5632		β27	mucositis[1]	0.4264	0.1123 to 1.634	1.264	0.2062		β27	prevvanco	1.676	1.068 to 2.621	2.257	0.024
exp(β29)	ICUCARE[1]	2.067	1.468 to 2.900		4.184	<0.0001		β28	immunosupp[0]	-0.6776	0.7277	-2.106 to 0.7508	0.9312	0.352		β28	immunosupp[0]	0.4666	-0.2987 to 1.197	1.229	0.2191		β28	immunosupp[0]	-0.1855	0.08089	-0.3443 to -0.02676	2.294	0.0221		β28	immunosupp[0]	2.256	1.385 to 3.683	3.266	0.0011		β28	vanc_MIC BMD	15.25	7.780 to 30.91	7.756	<0.0001
exp(β30)	SITEINF[8]	0.6969	0.2546 to 1.739		0.747	0.4551		β29	ICUCARE[1]	-0.5306	0.7432	-1.989 to 0.9282	0.714	0.4754		β29	ICUCARE[1]	0.379	-0.3583 to 1.172	0.9774	0.3284		β29	PREVANTI[0]	-0.06883	0.07589	-0.2178 to 0.08014	0.9069	0.3647		β29	PREVANTI[0]	3.001	1.735 to 5.364	3.83	0.0001		β29	age : GENDER	1.003	0.9719 to 1.034	0.1697	0.8652
exp(β31)	SITEINF[99]	1.454	0.7895 to 2.794		1.168	0.2427		β30	SITEINF[8]	5.678	1.523	2.688 to 8.668	3.728	0.0002		β30	PREVANTI[0]	1.168	0.4790 to 1.890	3.257	0.0011		β30	prevvanco[0]	-0.02804	0.08214	-0.1893 to 0.1332	0.3414	0.7329		β30	prevvanco[0]	1.371	0.8669 to 2.159	1.359	0.1742
exp(β32)	SITEINF[4]	0.9209	0.3866 to 2.102		0.1927	0.8472		β31	SITEINF[99]	-1.158	1.263	-3.637 to 1.322	0.9164	0.3597		β31	prevvanco[0]	-0.09972	-0.7822 to 0.5499	0.2946	0.7683		β31	vanc_MIC BMD	-0.1406	0.1194	-0.3750 to 0.09380	1.177	0.2394		β31	vanc_MIC BMD	1.621	0.7575 to 3.553	1.228	0.2194
exp(β33)	SITEINF[1]	1.238	0.7044 to 2.294		0.713	0.4759		β32	SITEINF[4]	0.6624	1.549	-2.379 to 3.704	0.4275	0.6691		β32	vanc_MIC BMD	-0.4234	-1.379 to 0.5716	0.8541	0.393		β32	hVISA by PAP[1] : VANCUSE[0]	0.1239	0.09382	-0.06027 to 0.3080	1.321	0.187		β32	hVISA by PAP[1] : VANCUSE[0]	0.9287	0.4901 to 1.808	0.223	0.8236
exp(β34)	SITEINF[7]	2.269	0.8286 to 5.660		1.695	0.0901		β33	SITEINF[1]	1.575	1.102	-0.5892 to 3.739	1.429	0.1535		β33	hVISA by PAP[1] : VANCUSE[0]	1.621	0.4885 to 3.120	2.486	0.0129		β33	ICUCARE[1]	0.7306	0.07959	0.5743 to 0.8868	9.179	<0.0001		β33	SITEINF[8]	NC	NC	NC	NC
exp(β35)	SITEINF[98]	1.022	0.5257 to 2.047		0.06401	0.949		β34	SITEINF[7]	6.88	1.958	3.036 to 10.72	3.513	0.0005		β34	SITEINF[8]	0.7859	0.1832 to 3.152	0.3361	0.7368		β34	SITEINF[8]	-0.01815	0.1633	-0.3386 to 0.3023	0.1112	0.9115		β34	SITEINF[99]	NC	NC	NC	NC
exp(β36)	SITEINF[3]	1.962	1.029 to 3.875		2.004	0.0451		β35	SITEINF[98]	0.5174	1.328	-2.090 to 3.125	0.3895	0.697		β35	SITEINF[99]	1.076	0.2760 to 3.841	0.1105	0.912		β35	SITEINF[99]	-0.002687	0.1351	-0.2679 to 0.2625	0.01989	0.9841		β35	SITEINF[4]	NC	NC	NC	NC
exp(β37)	SITEINF[80]	1.23	0.2646 to 4.233		0.3023	0.7624		β36	SITEINF[3]	-1.792	1.355	-4.453 to 0.8681	1.322	0.1864		β36	SITEINF[4]	2.473	0.4414 to 19.57	0.9786	0.3278		β36	SITEINF[4]	-0.04536	0.166	-0.3712 to 0.2805	0.2732	0.7848		β36	SITEINF[1]	NC	NC	NC	NC
exp(β38)	SITEINF[5]	1.22	0.2561 to 4.316		0.2835	0.7768		β37	SITEINF[80]	1.8	2.118	-2.358 to 5.959	0.8499	0.3956		β37	SITEINF[1]	0.9869	0.2854 to 2.897	0.02259	0.982		β37	SITEINF[1]	0.02493	0.1177	-0.2061 to 0.2560	0.2118	0.8323		β37	SITEINF[7]	NC	NC	NC	NC
exp(β39)	SITEINF[2]	1.006	0.4083 to 2.381		0.01389	0.9889		β38	SITEINF[5]	-0.2065	2.661	-5.431 to 5.018	0.0776	0.9382		β38	SITEINF[7]	0.4009	0.07641 to 2.192	1.086	0.2774		β38	SITEINF[7]	0.2392	0.21	-0.1730 to 0.6514	1.139	0.2551		β38	SITEINF[98]	NC	NC	NC	NC
exp(β40)	PREVANTI[0]	1.083	0.7677 to 1.523		0.4543	0.6496		β39	SITEINF[2]	-1.448	1.744	-4.871 to 1.975	0.8303	0.4066		β39	SITEINF[98]	1.695	0.3694 to 8.167	0.683	0.4946		β39	SITEINF[98]	-0.1963	0.1417	-0.4745 to 0.08185	1.385	0.1663		β39	SITEINF[3]	NC	NC	NC	NC
exp(β41)	prevvanco[0]	1.196	0.8417 to 1.718		0.9839	0.3252		β40	PREVANTI[0]	-0.452	0.6862	-1.799 to 0.8951	0.6587	0.5103		β40	SITEINF[3]	2.231	0.4845 to 10.83	1.035	0.3007		β40	SITEINF[3]	0.1303	0.1443	-0.1530 to 0.4136	0.9028	0.3669		β40	SITEINF[80]	NC	NC	NC	NC
exp(β42)	vanc_MIC BMD	0.948	0.5685 to 1.564		0.2072	0.8358		β41	prevvanco[0]	1.091	0.7273	-0.3362 to 2.519	1.501	0.1338		β41	SITEINF[80]	1.217	0.1943 to 8.383	0.2082	0.8351		β41	SITEINF[80]	-0.731	0.2298	-1.182 to -0.2799	3.181	0.0015		β41	SITEINF[5]	NC	NC	NC	NC
exp(β43)	hVISA by PAP[1] : VANCUSE[0]	2.501	1.756 to 3.526		5.161	<0.0001		β42	vanc_MIC BMD	2.751	1.007	0.7739 to 4.728	2.731	0.0064		β42	SITEINF[5]	0.7129	0.07544 to 16.42	0.2677	0.7889		β42	SITEINF[5]	-0.07563	0.2856	-0.6363 to 0.4850	0.2648	0.7912		β42	SITEINF[2]	NC	NC	NC	NC
								β43	hVISA by PAP[1] : VANCUSE[0]	-1.834	0.8355	-3.474 to -0.1938	2.195	0.0285		β43	SITEINF[2]	0.5094	0.09561 to 3.063	0.7835	0.4334		β43	SITEINF[2]	0.1096	0.1852	-0.2539 to 0.4731	0.5919	0.5541
